# Supplementary material for: Affective states in digital game-based learning: Thematic evolution and social network analysis
Source: PLoS One. 2021 Jul 28;16(7):e0255184. doi: 10.1371/journal.pone.0255184 (PMC8318230; doi:10.1371/journal.pone.0255184)
Supplement: S1 Dataset — (XLSX) [file pone.0255184.s002.xlsx]

## Sheet: Sheet1
UT	TI	AB	PY	AF	C1	ID	DE	SO	AU	CR	CT	CY	DI	DT	EI	EM	EP	FU	FX	GA	J9	JI	LA	NR	OI	PA	PD	PG	PI	PM	PT	PU	RI	RP	SC	SP	TC	U1	U2	VL	IS	WC	Z9	TC	2000	2001	2002	2003	2004
WOS:000317369900033	Gamifying learning experiences: Practical implications and outcomes	Gamification is the use of game design elements and game mechanics in non-game contexts. This idea has been used successfully in many web based businesses to increase user engagement. Some researchers suggest that it could also be used in web based education as a tool to increase student motivation and engagement. In an attempt to verify those theories, we have designed and built a gamification p…	2013	Dominguez, Adrian<;>Saenz-de-Navarrete, Joseba<;>de-Marcos, Luis<;>Fernandez-Sanz, Luis<;>Pages, Carmen<;>Martinez-Herraiz, Jose-Javier	[Dominguez, Adrian; Saenz-de-Navarrete, Joseba; de-Marcos, Luis; Fernandez-Sanz, Luis; Pages, Carmen; Martinez-Herraiz, Jose-Javier] Univ Alcala De Henares, Dept Comp Sci, Dpto Ciencias Computac, Madrid 28871, Spain.	GAMES	Gamification; Games-based learning; Computer game; Game mechanic; Motivation; Engagement; e-learning	COMPUTERS & EDUCATION	Dominguez, A<;>Saenz-de-Navarrete, J<;>de-Marcos, L<;>Fernandez-Sanz, L<;>Pages, C<;>Martinez-Herraiz, JJ	Bowman R. F., 1982, EDUC TECHNOL, V22, P14<;>Connolly TM, 2012, COMPUT EDUC, V59, P661, DOI 10.1016/j.compedu.2012.03.004<;>Csikszentmihalyi Mihaly, 2008, FLOW PSYCHOL OPTIMAL<;>de Freitas S, 2006, COMPUT EDUC, V46, P249, DOI 10.1016/j.compedu.2005.11.007<;>Deterding S, 2011, P 15 INT AC MINDTREK, V15, P9, DOI DOI 10.1145/2181037.2181040<;>Deterding Sebastian, 2011, CHI, P12, DOI DOI 10.1145/2212…			10.1016/j.compedu.2012.12.020	Article	1873-782X	adryande@gmail.com; jjoseba@gmail.com; luis.demarcos@uah.es; luis.fernandezs@uah.es; carmina.pages@uah.es; josej.martinez@uah.es	392			123DZ	COMPUT EDUC	Comput. Educ.	English	34	de Marcos, Luis/0000-0003-0718-8774; Dominguez Diaz, Adrian/0000-0001-7632-8609; Fernandez, Luis/0000-0003-0778-0073	THE BOULEVARD, LANGFORD LANE, KIDLINGTON, OXFORD OX5 1GB, ENGLAND	APR	13	OXFORD		J	PERGAMON-ELSEVIER SCIENCE LTD	de Marcos, Luis/D-8990-2012; Pages, Carmen/AAA-8620-2019; Dominguez Diaz, Adrian/E-7580-2018; Fernandez, Luis/J-4895-2012	de-Marcos, L (reprint author), Univ Alcala De Henares, Dept Comp Sci, Dpto Ciencias Computac, Edificio Politecn,Ctra Barcelona Km 33-1, Madrid 28871, Spain.	Computer Science; Education & Educational Research		442	79	866	63		Computer Science, Interdisciplinary Applications; Education & Educational Research	451	438	0	0	0	0	0
WOS:000343844000014	Assessing the effects of gamification in the classroom: A longitudinal study on intrinsic motivation, social comparison, satisfaction, effort, and academic performance	Gamification, the application of game elements to non-game settings, continues to grow in popularity as a method to increase student engagement in the classroom. We tested students across two courses, measuring their motivation, social comparison, effort satisfaction, learner empowerment, and academic performance at four points during a 16-week semester. One course received a gamified curriculum,…	2015	Hanus, Michael D.<;>Fox, Jesse	[Hanus, Michael D.; Fox, Jesse] Ohio State Univ, Columbus, OH 43210 USA.	SELF-DETERMINATION; EXTRINSIC REWARDS; COMPETITION; SCALE	Virtual reality; Improving classroom teaching; Human-computer interface; Interactive learning environments; Teaching strategies	COMPUTERS & EDUCATION	Hanus, MD<;>Fox, J	Acedo M., 2014, 0 SPECIFIC IDEAS GAM<;>Alvarez M., 2014, REASSESSING MY GAMIF<;>BEED PL, 1991, READ TEACH, V44, P648<;>Bellotti F, 2013, IEEE INT CONF ADV LE, P31, DOI 10.1109/ICALT.2013.14<;>Brunsell E., 2011, SCI TEACH, V78, P10<;>Buunk BP, 2000, PL S SOC CL, P487<;>Cameron J, 2001, BEHAV ANALYST, V24, P1<;>Camilleri V., 2011, SERIOUS GAMES EDUTAI, P481, DOI DOI 10.1007/978-1-4471-2161-9_23<;>C…			10.1016/j.compedu.2014.08.019	Article	1873-782X	hanus.3@osu.edu; fox.775@osu.edu	161			AR8SF	COMPUT EDUC	Comput. Educ.	English	54		THE BOULEVARD, LANGFORD LANE, KIDLINGTON, OXFORD OX5 1GB, ENGLAND	JAN	10	OXFORD		J	PERGAMON-ELSEVIER SCIENCE LTD		Hanus, MD (reprint author), 808 Riverview Dr, Columbus, OH 43202 USA.	Computer Science; Education & Educational Research		288	68	586	80		Computer Science, Interdisciplinary Applications; Education & Educational Research	295	285	0	0	0	0	0
WOS:000364890100019	Challenging games help students learn: An empirical study on engagement, flow and immersion in game-based learning	In this paper, we investigate the impact of flow (operationalized as heightened challenge and skill), engagement, and immersion on learning in game-based learning environments. The data was gathered through a survey from players (N = 173) of two learning games (Quantum Spectre: N = 134 and Spumone: N = 40). The results show that engagement in the game has a clear positive effect on learning, howe…	2016	Hamari, Juho<;>Shernoff, David J.<;>Rowe, Elizabeth<;>Coller, Brianno<;>Asbell-Clarke, Jodi<;>Edwards, Teon	[Hamari, Juho] Tampere Univ, Sch Informat Sci, Game Res Lab, FIN-33014 Tampere, Finland.<;>[Shernoff, David J.] Rutgers State Univ, Ctr Math Sci & Comp Educ, Piscataway, NJ 08855 USA.<;>[Rowe, Elizabeth; Asbell-Clarke, Jodi; Edwards, Teon] TERC, Educ Gaming Environm Grp, Cambridge, MA USA.<;>[Coller, Brianno] No Illinois Univ, Dept Mech Engn, De Kalb, IL 60115 USA.	COMPUTER GAMES; SERIOUS GAMES; MOBILE GAME; GAMIFICATION; MOTIVATION; ACHIEVEMENT; PERFORMANCE; SIMULATION; EDUCATION; ANXIETY	Game-based learning; Gamification; Serious games; Flow; Engagement; Immersion	COMPUTERS IN HUMAN BEHAVIOR	Hamari, J<;>Shernoff, DJ<;>Rowe, E<;>Coller, B<;>Asbell-Clarke, J<;>Edwards, T	Admiraal W, 2011, COMPUT HUM BEHAV, V27, P1185, DOI 10.1016/j.chb.2010.12.013<;>Akkerman S, 2009, COMPUT EDUC, V52, P449, DOI 10.1016/j.compedu.2008.09.014<;>ANDERSON JC, 1988, PSYCHOL BULL, V103, P411, DOI 10.1037/0033-2909.103.3.411<;>Asbell-Clarke J., 2013, ACM SIGCHI IN PRESS<;>Bagozzi RP, 2012, J ACAD MARKET SCI, V40, P8, DOI 10.1007/s11747-011-0278-x<;>Barzilai S, 2014, COMPUT EDUC, V70, P6…			10.1016/j.chb.2015.07.045	Article	1873-7692	juho.hamari@uta.fi; david.shernoff@rutgers.edu; elizabeth_rowe@terc.edu; bcoller@niu.edu; jodi_asbell-clarke@terc.edu; teon_edwards@terc.edu	179	[NSF/DRK12/EAGER/1252709]; [NSF/DRK12/1119144]; [NSF/EEC/IEECI/0935225]; [DRL/EAGER/1254189]; [TEKES/40134/13]; [TEKES/40111/14]; [TEKES/40107/14]	The research was supported by the following grants: NSF/DRK12/EAGER/1252709, NSF/DRK12/1119144, NSF/EEC/IEECI/0935225, DRL/EAGER/1254189, TEKES/40134/13, TEKES/40111/14 and TEKES/40107/14.	CW3KB	COMPUT HUM BEHAV	Comput. Hum. Behav.	English	101	Hamari, Juho/0000-0002-6573-588X	THE BOULEVARD, LANGFORD LANE, KIDLINGTON, OXFORD OX5 1GB, ENGLAND	JAN	10	OXFORD		J	PERGAMON-ELSEVIER SCIENCE LTD	Hamari, Juho/E-4989-2016	Hamari, J (reprint author), Tampere Univ, Sch Informat Sci, Game Res Lab, FIN-33014 Tampere, Finland.	Psychology		210	52	384	54		Psychology, Multidisciplinary; Psychology, Experimental	213	204	0	0	0	0	0
WOS:000291044000007	A META-ANALYTIC EXAMINATION OF THE INSTRUCTIONAL EFFECTIVENESS OF COMPUTER-BASED SIMULATION GAMES	Interactive cognitive complexity theory suggests that simulation games are more effective than other instructional methods because they simultaneously engage trainees' affective and cognitive processes (Tennyson & Jorczak, 2008). Meta-analytic techniques were used to examine the instructional effectiveness of computer-based simulation games relative to a comparison group (k = 65, N = 6,476). Cons…	2011	Sitzmann, Traci	Univ Colorado Denver, Sch Business, Denver, CO 80217 USA.	SELF-REGULATION; REGULATORY PROCESSES; LEARNING OUTCOMES; PERFORMANCE; MOTIVATION; KNOWLEDGE; EDUCATION; EFFICACY; MODELS; ACHIEVEMENT		PERSONNEL PSYCHOLOGY	Sitzmann, T	ALDRICH C, 2007, T+D-BETTER PERFORM W, P22<;>BALDWIN TT, 1988, PERS PSYCHOL, V41, P63, DOI 10.1111/j.1744-6570.1988.tb00632.x<;>BANDURA A, 1993, EDUC PSYCHOL, V28, P117, DOI 10.1207/s15326985ep2802_3<;>BANDURA A, 1991, ORGAN BEHAV HUM DEC, V50, P248, DOI 10.1016/0749-5978(91)90022-L<;>BANDURA A, 1977, PSYCHOL REV, V84, P191, DOI 10.1037/0033-295X.84.2.191<;>Bandura A., 1997, SELF EFFICACY EXERCI<…			10.1111/j.1744-6570.2011.01190.x	Article	1744-6570	Traci.Sitzmann@ucdenver.edu	528			769UO	PERS PSYCHOL	Pers. Psychol.	English	150		111 RIVER ST, HOBOKEN 07030-5774, NJ USA	SUM	40	HOBOKEN		J	WILEY		Sitzmann, T (reprint author), Univ Colorado Denver, Sch Business, POB 173364,Campus Box 165, Denver, CO 80217 USA.	Psychology; Business & Economics		265	5	87	64	2	Psychology, Applied; Management	265	263	0	0	0	0	0
WOS:000335618000008	An empirical study comparing gamification and social networking on e-learning	While social networking has already demonstrated its efficiency in e-learning, gamification, which is the use of game-thinking and playful design in non-game contexts, has only shown its potential as a motivational tool. This paper presents the results of testing both social networking and gamification in an undergraduate course, comparing them in terms their effect on students' academic achievem…	2014	de-Marcos, Luis<;>Dominguez, Adrian<;>Saenz-de-Navarrete, Joseba<;>Pages, Carmen	[de-Marcos, Luis; Dominguez, Adrian; Saenz-de-Navarrete, Joseba; Pages, Carmen] Univ Alcala De Henares, Dept Comp Sci, Dpto Ciencias Computac, Madrid 28871, Spain.		Gamification; Playful design; Social network; E-learning; Participation; Motivation	COMPUTERS & EDUCATION	de-Marcos, L<;>Dominguez, A<;>Saenz-de-Navarrete, J<;>Pages, C	Berns A, 2013, COMPUT EDUC, V60, P210, DOI 10.1016/j.compedu.2012.07.001<;>Chatfield T., 2010, FUN INC WHY GAME 21<;>Cho HC, 2007, COMPUT EDUC, V49, P309, DOI 10.1016/j.compedu.2005.07.003<;>De-Jorge-Moreno J., 2012, BUSINESS MANAGEMENT, V10, P221<;>Decker Adrienne, 2013, P 44 ACM TECHN S COM, P233, DOI [10.1145/2445196.2445269, DOI 10.1145/2445196.2445269]<;>Deterding S, 2011, P 15 INT AC MINDTR…			10.1016/j.compedu.2014.01.012	Article	1873-782X	luis.demarcos@uah.es; adryande@gmail.com; jjoseba@gmail.com; carmina.pages@uah.es	91			AG7SF	COMPUT EDUC	Comput. Educ.	English	26	de Marcos, Luis/0000-0003-0718-8774; Dominguez Diaz, Adrian/0000-0001-7632-8609;	THE BOULEVARD, LANGFORD LANE, KIDLINGTON, OXFORD OX5 1GB, ENGLAND	JUN	10	OXFORD		J	PERGAMON-ELSEVIER SCIENCE LTD	de Marcos, Luis/D-8990-2012; Dominguez Diaz, Adrian/E-7580-2018; Pages, Carmen/AAA-8620-2019	de-Marcos, L (reprint author), Univ Alcala De Henares, Dept Comp Sci, Dpto Ciencias Computac, Edificio Politecn,Ctra Barcelona Km 33-1, Madrid 28871, Spain.	Computer Science; Education & Educational Research		167	17	280	75		Computer Science, Interdisciplinary Applications; Education & Educational Research	171	166	0	0	0	0	0
WOS:000247852800020	Successful implementation of user-centered game based learning in higher education: An example from civil engineering	Goal: The use of an online game for learning in higher education aims to make complex theoretical knowledge more approachable. Permanent repetition will lead to a more in-depth learning.<;>Objective: To gain insight into whether and to what extent, online games have the potential to contribute to student learning in higher education.<;>Experimental setting: The online game was used for the first …	2007	Ebner, Martin<;>Holzinger, Andreas	Med Univ Graz, Inst Med Informat Stat & Documentat IMI, A-8036 Graz, Austria.<;>Graz Univ Technol, Inst Bldg Informat IBI, A-8010 Graz, Austria.	PERFORMANCE; MEDIA	game-based learning; e-learning; human-computer interaction; usability; civil engineering; structural concrete; theory of structures	COMPUTERS & EDUCATION	Ebner, M<;>Holzinger, A	Baroffio A, 1997, ADVANCES IN MEDICAL EDUCATION, P498<;>Barrows H., 1980, SPRINGER SERIES MED<;>Bloom B. S., 1976, HUMAN CHARACTERISTIC<;>BREHM JW, 1989, ANNU REV PSYCHOL, V40, P109, DOI 10.1146/annurev.ps.40.020189.000545<;>Carlsson R, 1998, SCAND CARDIOVASC J, V32, P1, DOI 10.1080/140174398427956-1<;>Christensen Larry B., 2001, EXPT METHODOLOGY<;>CLARK RE, 1994, ETR&D-EDUC TECH RES, V42, P21, D…			10.1016/j.compedu.2005.11.026	Article	1873-782X	andreas.holzinger@meduni-graz.at	890			187MV	COMPUT EDUC	Comput. Educ.	English	45	Holzinger, Andreas/0000-0002-6786-5194; Ebner, Martin/0000-0001-5789-5296	THE BOULEVARD, LANGFORD LANE, KIDLINGTON, OXFORD OX5 1GB, ENGLAND	NOV	18	OXFORD		J	PERGAMON-ELSEVIER SCIENCE LTD	Holzinger, Andreas/E-9530-2010	Holzinger, A (reprint author), Med Univ Graz, Inst Med Informat Stat & Documentat IMI, Auenbruggerpl 2, A-8036 Graz, Austria.	Computer Science; Education & Educational Research		297	16	183	49	3	Computer Science, Interdisciplinary Applications; Education & Educational Research	301	296	0	0	0	0	0
WOS:000289800600001	Motivating Children to Learn Effectively: Exploring the Value of Intrinsic Integration in Educational Games	The concept of intrinsic motivation lies at the heart of the user engagement created by digital games. Yet despite this, educational software has traditionally attempted to harness games as extrinsic motivation by using them as a sugar coating for learning content. This article tests the concept of intrinsic integration as a way of creating a more productive relationship between educational games…	2011	Habgood, M. P. Jacob<;>Ainsworth, Shaaron E.	[Habgood, M. P. Jacob] Sheffield Hallam Univ, Dept Comp, Sheffield S1 2NU, S Yorkshire, England.<;>[Habgood, M. P. Jacob; Ainsworth, Shaaron E.] Univ Nottingham, Sch Psychol, Nottingham NG7 2RD, England.<;>[Habgood, M. P. Jacob; Ainsworth, Shaaron E.] Univ Nottingham, Learning Sci Res Inst, Nottingham NG7 2RD, England.	TERM-MEMORY; REWARDS; REPRESENTATIONS; SIMULATIONS; PLAY; ENVIRONMENTS; PERFORMANCE; RETRIEVAL; CONCRETE; MODELS		JOURNAL OF THE LEARNING SCIENCES	Habgood, MPJ<;>Ainsworth, SE	Ainsworth S, 2006, LEARN INSTR, V16, P183, DOI 10.1016/j.learninstruc.2006.03.001<;>Aldrich C, 2004, SIMULATIONS FUTURE L<;>ASGARI M, 2004, INT C IM ED VANC BRI<;>BADDELEY A, 1984, J EXP PSYCHOL GEN, V113, P518, DOI 10.1037/0096-3445.113.4.518<;>Baker R.S., 2004, P SIGCHI C HUM FACT, P383, DOI DOI 10.1145/985692.985741<;>BERRY DC, 1983, Q J EXP PSYCHOL-A, V35, P39, DOI 10.1080/14640748308402115<;…			10.1080/10508406.2010.508029	Article		J.Habgood@shu.ac.uk	206			753SS	J LEARN SCI	J. Learn. Sci.	English	78	Ainsworth, Shaaron E/0000-0002-9453-7196	4 PARK SQUARE, MILTON PARK, ABINGDON OX14 4RN, OXFORDSHIRE, ENGLAND		38	ABINGDON		J	ROUTLEDGE JOURNALS, TAYLOR & FRANCIS LTD	Ainsworth, Shaaron E/C-1922-2009	Habgood, MPJ (reprint author), Sheffield Hallam Univ, Dept Comp, Furnival Bldg, Sheffield S1 2NU, S Yorkshire, England.	Education & Educational Research; Psychology		170	11	81	20	2	Education & Educational Research; Psychology, Educational	171	170	0	0	0	0	0
WOS:000263701900011	EGameFlow: A scale to measure learners' enjoyment of e-learning games	In an effective e-learning game, the learner's enjoyment acts as a catalyst to encourage his/her learning initiative. Therefore, the availability of a scale that effectively measures the enjoyment offered by e-learning games assist the game designer to understanding the strength and flaw of the game efficiently from the learner's points of view. E-learning games are aimed at the achievement of le…	2009	Fu, Fong-Ling<;>Su, Rong-Chang<;>Yu, Sheng-Chin	[Fu, Fong-Ling; Su, Rong-Chang] Natl Chengchi Univ, Dept Management Informat Syst, Taipei 11605, Taiwan.<;>[Yu, Sheng-Chin] Tungnan Univ, Dept Informat Management, Taipei 22202, Taiwan.	FLOW EXPERIENCES; VIDEO GAMES; DESIGN; TECHNOLOGY	Media in education; Interactive learning environments; Teaching/learning strategy; Application in applications in subject areas; Distance education and telelearning	COMPUTERS & EDUCATION	Fu, FL<;>Su, RC<;>Yu, SC	Ampatzoglou A, 2007, INFORM SOFTWARE TECH, V49, P445, DOI 10.1016/j.infsof.2006.07.003<;>BERNHAUPT R, 2007, ACE 07<;>Bloom B., 1984, BLOOM TAXONOMY ED OB<;>BROTHERS SK, 2007, FEATURE ARTICLE, V78, P78<;>Burns N., 2001, PRACTICE NURSING RES<;>Chen J, 2007, COMMUN ACM, V50, P31, DOI 10.1145/1232743.1232769<;>Chiu H.C, 2003, QUANTITATIVE RES STA<;>CHU H, 2006, DESIGN DEV SCENARIO<;>CSIKSZENTMIHALY.M…			10.1016/j.compedu.2008.07.004	Article	1873-782X	flfu@nccu.edu.tw; king@alumni.nccu.edu.tw; jjean.yu@msa.hinet.net	112			412CV	COMPUT EDUC	Comput. Educ.	English	44		THE BOULEVARD, LANGFORD LANE, KIDLINGTON, OXFORD OX5 1GB, ENGLAND	JAN	12	OXFORD		J	PERGAMON-ELSEVIER SCIENCE LTD		Yu, SC (reprint author), 152 Sec 3 PeiShen Rd, Taipei 22205, Taiwan.	Computer Science; Education & Educational Research		202	9	76	52	1	Computer Science, Interdisciplinary Applications; Education & Educational Research	202	202	0	0	0	0	0
WOS:000392038300004	Interaction of problem-based gaming and learning anxiety in language students' English listening performance and progressive behavioral patterns	Scholars have indicated the importance of considering anxiety in language learning. They have also pointed out the potential of integrating learning content into gaming contexts. However, few have explored in-depth the learning processes in game-based learning environments while also taking students' learning anxiety into account. To address this issue, a problem-based English listening game was …	2017	Hwang, Gwo-Jen<;>Hsu, Ting-Chia<;>Lai, Chiu-Lin<;>Hsueh, Ching-Jung	[Hwang, Gwo-Jen; Lai, Chiu-Lin; Hsueh, Ching-Jung] Natl Taiwan Univ Sci & Technol, Grad Inst Digital Learning & Educ, 43,Sec 4,Keelung Rd, Taipei 106, Taiwan.<;>[Hsu, Ting-Chia] Natl Taiwan Normal Univ, Dept Technol Applicat & Human Resource Dev, Taipei, Taiwan.	DIGITAL GAME; EFL LEARNERS; CLASSROOM; ACHIEVEMENT; MOTIVATION; WILLINGNESS; ENVIRONMENT; PERSPECTIVE; COMMUNICATE; STRATEGIES	Teaching/learning strategies; Elementary education; Applications in subject areas; Interactive learning environments	COMPUTERS & EDUCATION	Hwang, GJ<;>Hsu, TC<;>Lai, CL<;>Hsueh, CJ	Alipanahi F, 2015, S AFR J EDUC, V35<;>Amiri M., 2015, J LANGUAGE TEACHING, V6, P855, DOI DOI 10.17507/JLTR.0604.20<;>Beylefeld AA, 2007, MED TEACH, V29, P933, DOI 10.1080/01421590701601550<;>Cheng KH, 2016, BRIT J EDUC TECHNOL, V47, P203, DOI 10.1111/bjet.12228<;>Cheng MT, 2014, BRIT J EDUC TECHNOL, V45, P820, DOI 10.1111/bjet.12098<;>Chou MH, 2015, LANG CULT CURRIC, V28, P191, DOI 10.1080/07908…			10.1016/j.compedu.2016.11.010	Article	1873-782X	gjhwang.academic@gmail.com; ckhsu@ntnu.edu.tw; jolen761002@gmail.com; cqlalala55@gmail.com	42	Ministry of Science and Technology of the Republic of ChinaMinistry of Science and Technology, China [NSC 102-2511-S-011 -007 -MY3, MOST 104-2511-S-011-001-MY2]	This study is supported in part by the Ministry of Science and Technology of the Republic of China under contract numbers NSC 102-2511-S-011 -007 -MY3 and MOST 104-2511-S-011-001-MY2.	EH8QV	COMPUT EDUC	Comput. Educ.	English	64	Hsu, Ching-Kun/0000-0001-6504-9540	THE BOULEVARD, LANGFORD LANE, KIDLINGTON, OXFORD OX5 1GB, ENGLAND	MAR	17	OXFORD		J	PERGAMON-ELSEVIER SCIENCE LTD		Hwang, GJ (reprint author), Natl Taiwan Univ Sci & Technol, Grad Inst Digital Learning & Educ, 43,Sec 4,Keelung Rd, Taipei 106, Taiwan.	Computer Science; Education & Educational Research		52	24	197	106		Computer Science, Interdisciplinary Applications; Education & Educational Research	52	51	0	0	0	0	0
WOS:000349723200018	The wear out effect of a game-based student response system	The Bring Your Own Device (BYOD) wave and advancement in technical infrastructures and in learning technology opens for new ways of teaching in the classroom. The teachers' laptops connected to a video projector, access to wireless network and the students smartphones, tablets or laptops can be utilized to enhance the interaction between the teacher and students, as well as boost the students mot…	2015	Wang, Alf Inge	Norwegian Univ Sci & Technol NTNU, Dept Comp & Informat Sci, N-7491 Trondheim, Norway.	EDUCATION; DESIGN; LEARN	Game-based learning; Interactive learning environments; Student-response systems; Evaluation	COMPUTERS & EDUCATION	Wang, AI	Baker RSJD, 2010, INT J HUM-COMPUT ST, V68, P223, DOI 10.1016/j.ijhcs.2009.12.003<;>Basili V., 1992, SOFTWARE MODELING ME<;>Bessler W. C., 1971, SCI ED, V55, P275<;>Borresen E. A., 2011, P 3 INT C COMP SUPP<;>Bradford- Networks, 2013, IMP BYOD ED, P1<;>BURNSTEIN RA, 2001, PHYS TEACH, V39, P8, DOI DOI 10.1119/1.1343420<;>Caldwell Jane E, 2007, CBE Life Sci Educ, V6, P9, DOI 10.1187/cbe.06-12-0205<…			10.1016/j.compedu.2014.11.004	Article	1873-782X	alfw@idi.ntnu.no	227	NTNU Discovery by the Research Council of Norway; FORNY2020 program by the Research Council of Norway	This work is supported by NTNU Discovery and the FORNY2020 program provided by the Research Council of Norway.	CB6FP	COMPUT EDUC	Comput. Educ.	English	48		THE BOULEVARD, LANGFORD LANE, KIDLINGTON, OXFORD OX5 1GB, ENGLAND	MAR	11	OXFORD		J	PERGAMON-ELSEVIER SCIENCE LTD		Wang, AI (reprint author), Norwegian Univ Sci & Technol NTNU, Dept Comp & Informat Sci, Sem Saelandsv 7-9, N-7491 Trondheim, Norway.	Computer Science; Education & Educational Research		84	22	113	82		Computer Science, Interdisciplinary Applications; Education & Educational Research	85	83	0	0	0	0	0
WOS:000346319400010	Gamification for Engaging Computer Science Students in Learning Activities: A Case Study	Gamification is the use of game design elements in non-game settings to engage participants and encourage desired behaviors. It has been identified as a promising technique to improve students' engagement which could have a positive impact on learning. This study evaluated the learning effectiveness and engagement appeal of a gamified learning activity targeted at the learning of C-programming la…	2014	Ibanez, Maria-Blanca<;>Di-Serio, Angela<;>Delgado-Kloos, Carlos	[Ibanez, Maria-Blanca; Delgado-Kloos, Carlos] Univ Carlos III Madrid, Dept Ingn Telemat, Madrid 28911, Spain.<;>[Di-Serio, Angela] Univ Simon Bolivar, Dept Computac & Tecnol Informac, Caracas 89000, Venezuela.	ENGAGEMENT; EDUCATION; SCHOOL	E-learning; engagement; game mechanics; game dynamics; gamification	IEEE TRANSACTIONS ON LEARNING TECHNOLOGIES	Ibanez, MB<;>Di-Serio, A<;>Delgado-Kloos, C	Appleton JJ, 2008, PSYCHOL SCHOOLS, V45, P369, DOI 10.1002/pits.20303<;>Astin AW, 1999, J COLL STUDENT DEV, V40, P518<;>Bunchball Inc, 2010, GAM 101 INTR US GAM<;>Coates H., 2007, ASSESS EVAL HIGH EDU, V32, P121, DOI DOI 10.1080/02602930600801878<;>Connolly TM, 2012, COMPUT EDUC, V59, P661, DOI 10.1016/j.compedu.2012.03.004<;>Csikszentmihalyi M., 1990, FLOW PSYCHOL OPTIMAL<;>De Freitas S., 2006, …			10.1109/TLT.2014.2329293	Article		mbibanez@it.uc3m.es; adiserio@ldc.usb.ve; cdk@it.uc3m.es	301	Spanish project EEE under the grant CICYT [TIN2011-28308-C03-01]; Spanish project eMadrid [S2009/TIC-1650]	The authors are deeply grateful to Emilio Agustin who developed the Q-Learning-G platform in record time and Professor Lelys Bravo for her useful suggestions that helped us to improve this paper. The authors would like also to thank students from Ingenieria de Telecomunicaciones at Universidad Carlos III de Madrid (Spain) for collaborating on this research study. This work was supported in part b…	AW5MO	IEEE T LEARN TECHNOL	IEEE Trans. Learn. Technol.	English	48	Kloos, Carlos Delgado/0000-0003-4093-3705; Espiga, Maria Blanca MB Ibanez/0000-0003-2612-4207; Kloos, Carlos Delgado/0000-0003-4093-3705	10662 LOS VAQUEROS CIRCLE, PO BOX 3014, LOS ALAMITOS, CA 90720-1314 USA	JUL-SEP	11	LOS ALAMITOS		J	IEEE COMPUTER SOC	Kloos, Carlos Delgado/C-2876-2011; Espiga, Maria Blanca MB Ibanez/D-2294-2012; Kloos, Carlos Delgado/X-6670-2019	Ibanez, MB (reprint author), Univ Carlos III Madrid, Dept Ingn Telemat, Madrid 28911, Spain.	Computer Science; Education & Educational Research		99	6	6	7	3	Computer Science, Interdisciplinary Applications; Education & Educational Research	101	98	0	0	0	0	0
WOS:000202948900004	Engaging by design: How engagement strategies in popular computer and video games can inform instructional design	Computer and video games are a prevalent form of entertainment in which the purpose of the design is to engage players. Game designers incorporate a number of strategies and tactics for engaging players in "gameplay." These strategies and tactics may provide instructional designers with new methods for engaging learners. This investigation presents a review of game design strategies and the impli…	2005	Dickey, Michele D.	Miami Univ, Dept Educ Psychol, Oxford, OH 45056 USA.			ETR&D-EDUCATIONAL TECHNOLOGY RESEARCH AND DEVELOPMENT	Dickey, MD	AARSETH E, 2001, GAME STUDIES INT J C, V1<;>ADAMS E, 2001, REPLAYABILITY 1<;>ADAMS E, 2003, GAMASUTRA<;>Alessi SM, 1991, COMPUTER BASED INSTR<;>Barron B., 1993, Educational Technology, V33, P52<;>BARRON L, 1992, ETR&D-EDUC TECH RES, V40, P65<;>BARROWS HS, 1986, MED EDUC, V20, P481, DOI 10.1111/j.1365-2923.1986.tb01386.x<;>BELL J, 1999, INTERACTIVE MULTIMED, V1<;>BELL P, 1996, P COMP SUPP COLL LEA…			10.1007/BF02504866	Article	1556-6501	dickeymd@muohio.edu	83			V43QF	ETR&D-EDUC TECH RES	ETR&D-Educ. Tech. Res. Dev.	English	85		233 SPRING ST, NEW YORK, NY 10013 USA		17	NEW YORK		J	SPRINGER	GAMBOA, THOMAS/A-4646-2011	Dickey, MD (reprint author), Miami Univ, Dept Educ Psychol, Oxford, OH 45056 USA.	Education & Educational Research		235	3	50	53	2	Education & Educational Research	235	235	0	0	0	0	0
WOS:000419299900004	Effects of Different Types of Virtual Reality Display on Presence and Learning in a Safety Training Scenario	The increasing availability of head-mounted displays (HMDs) for home use motivates the study of the possible effects that adopting this new hardware might have on users. Moreover, while the impact of display type has been studied for different kinds of tasks, it has been scarcely explored in procedural training. Our study considered three different types of displays used by participants for train…	2018	Buttussi, Fabio<;>Chittaro, Luca	[Buttussi, Fabio; Chittaro, Luca] Univ Udine, Dept Math Comp Sci & Phys, Human Comp Interact Lab, I-33100 Udine, Italy.	3D NAVIGATION; VR SYSTEM; DESK-TOP; IMMERSION; ENVIRONMENTS; GAMES; VISUALIZATION; PLATFORMS; FIDELITY; MEMORY	Virtual reality; displays; fidelity; training; user study; aviation; safety	IEEE TRANSACTIONS ON VISUALIZATION AND COMPUTER GRAPHICS	Buttussi, F<;>Chittaro, L	Aoki H, 2008, ACTA ASTRONAUT, V63, P841, DOI 10.1016/j.actaastro.2007.11.001<;>Arns L, 1999, P IEEE VIRT REAL ANN, P88, DOI 10.1109/VR.1999.756938<;>Bacim F., 2013, P GRAPH INT C, P25<;>Backlund P, 2007, IEEE INT CONF INF VI, P908<;>Bandura A, 2001, ANNU REV PSYCHOL, V52, P1, DOI 10.1146/annurev.psych.52.1.1<;>Bandura A., 1997, SELF EFFICACY EXERCI<;>Billinghurst M, 2001, COMPUT GRAPH-UK, V25, P7…			10.1109/TVCG.2017.2653117	Article	1941-0506	fabio.buttussi@uniud.it; luca.chittaro@uniud.it	1076	Federal Aviation Administration (FAA)	Our research is supported by a grant of the Federal Aviation Administration (FAA). We are grateful to Cynthia Corbett and Mac McLean for their precious feedback and encouragement. Nicola Zangrando (HCI Lab, University of Udine) carried out 3D modeling activities for the development of the game.	FR8BW	IEEE T VIS COMPUT GR	IEEE Trans. Vis. Comput. Graph.	English	57	Buttussi, Fabio/0000-0003-0868-3638	10662 LOS VAQUEROS CIRCLE, PO BOX 3014, LOS ALAMITOS, CA 90720-1314 USA	FEB	14	LOS ALAMITOS	28092563	J	IEEE COMPUTER SOC		Buttussi, F (reprint author), Univ Udine, Dept Math Comp Sci & Phys, Human Comp Interact Lab, I-33100 Udine, Italy.	Computer Science		31	13	63	24	2	Computer Science, Software Engineering	31	31	0	0	0	0	0
WOS:000350186400006	Gamification in assessment: Do points affect test performance?	Gamification, applying game mechanics to nongame contexts, has recently become a hot topic across a wide range of industries, and has been presented as a potential disruptive force in education. It is based on the premise that it can promote motivation and engagement and thus contribute to the learning process. However, research examining this assumption is scarce. In a set of studies we examined…	2015	Attali, Yigal<;>Arieli-Attali, Meirav	[Attali, Yigal; Arieli-Attali, Meirav] Educ Testing Serv, Princeton, NJ 08541 USA.	MONETARY INCENTIVES; COMPUTER GAMES; MOTIVATION; FEEDBACK; METAANALYSIS	Gamification; Assessment; Performance; Engagement	COMPUTERS & EDUCATION	Attali, Y<;>Arieli-Attali, M	Arieli-Attali M., 2014, 1408 ED TEST SERV<;>Azevedo R, 1995, J EDUC COMPUT RES, V13, P111, DOI 10.2190/9LMD-3U28-3A0G-FTQT<;>Baumert J, 2001, EUR J PSYCHOL EDUC, V16, P441, DOI 10.1007/BF03173192<;>Bejar I. I., 1993, TEST THEORY NEW GENE, P323<;>Bennett R., 2011, 1123 ED TEST SERV<;>Braun H, 2011, TEACH COLL REC, V113, P2309<;>Buhrmester M, 2011, PERSPECT PSYCHOL SCI, V6, P3, DOI 10.1177/17456916…			10.1016/j.compedu.2014.12.012	Article	1873-782X	yattali@ets.org; mattali@ets.org	63			CC2PF	COMPUT EDUC	Comput. Educ.	English	36	Attali, Yigal/0000-0002-3907-247X	THE BOULEVARD, LANGFORD LANE, KIDLINGTON, OXFORD OX5 1GB, ENGLAND	APR	7	OXFORD		J	PERGAMON-ELSEVIER SCIENCE LTD		Attali, Y (reprint author), Educ Testing Serv, Rosedale Rd MS-10-R, Princeton, NJ 08541 USA.	Computer Science; Education & Educational Research		75	21	170	83		Computer Science, Interdisciplinary Applications; Education & Educational Research	77	75	0	0	0	0	0
WOS:000335618000013	A multilevel analysis of the effects of external rewards on elementary students' motivation, engagement and learning in an educational game	This study investigated the effects of external rewards on fifth graders' motivation, engagement and learning while playing an educational game. We were interested in exploring whether the feedback-rich environment of the game could mitigate the predicted negative effects of external rewards. Data of students' engagement and learning were collected and analyzed at multiple levels. A quasi-experim…	2014	Filsecker, Michael<;>Hickey, Daniel Thomas	[Filsecker, Michael] Duisburg Essen Univ, D-45127 Essen, Germany.<;>[Hickey, Daniel Thomas] Indiana Univ, Bloomington, IN 47405 USA.	INTRINSIC MOTIVATION; COMPUTER GAMES; ACHIEVEMENT; PARTICIPATION	Educational games; External rewards; Digital badges; Gamification; Motivation; Engagement	COMPUTERS & EDUCATION	Filsecker, M<;>Hickey, DT	Abramovich S, 2013, ETR&D-EDUC TECH RES, V61, P217, DOI 10.1007/s11423-013-9289-2<;>Annetta LA, 2009, COMPUT EDUC, V53, P74, DOI 10.1016/j.compedu.2008.12.020<;>Barab SA, 2010, EDUC RESEARCHER, V39, P525, DOI 10.3102/0013189X10386593<;>Baran Sule, 2007, Journal of the Acarological Society of Japan, V16, P1, DOI 10.2300/acari.16.1<;>Bereiter C, 1987, PSYCHOL WRITTEN COMP<;>Bereiter C, 1989, KNOWIN…			10.1016/j.compedu.2014.02.008	Article	1873-782X	michael.filsecker@uni-due.de; dthickey@indiana.edu	148			AG7SF	COMPUT EDUC	Comput. Educ.	English	66		THE BOULEVARD, LANGFORD LANE, KIDLINGTON, OXFORD OX5 1GB, ENGLAND	JUN	13	OXFORD		J	PERGAMON-ELSEVIER SCIENCE LTD		Filsecker, M (reprint author), Duisburg Essen Univ, Berliner Pl 6-8, D-45127 Essen, Germany.	Computer Science; Education & Educational Research		87	7	143	75		Computer Science, Interdisciplinary Applications; Education & Educational Research	89	87	0	0	0	0	0
WOS:000288875700016	The concept of flow in collaborative game-based learning	Generally, high-school students have been characterized as bored and disengaged from the learning process. However, certain educational designs promote excitement and engagement. Game-based learning is assumed to be such a design. In this study, the concept of flow is used as a framework to investigate student engagement in the process of gaming and to explain effects on game performance and stud…	2011	Admiraal, Wilfried<;>Huizenga, Jantina<;>Akkerman, Sanne<;>ten Dam, Geert	[Admiraal, Wilfried; Huizenga, Jantina; ten Dam, Geert] Univ Amsterdam, Fac Social & Behav Sci, Dept Child Dev & Educ, NL-1018 HJ Amsterdam, Netherlands.<;>[Akkerman, Sanne] Univ Utrecht, IVLOS Inst Educ, Utrecht, Netherlands.	MOBILE GAME; SCHOOL; EDUCATION; EXPERIENCES; ENVIRONMENT; ENGAGEMENT; STUDENTS	Game-based learning; Engagement; Collaborative learning; Secondary education	COMPUTERS IN HUMAN BEHAVIOR	Admiraal, W<;>Huizenga, J<;>Akkerman, S<;>ten Dam, G	Akkerman S, 2009, COMPUT EDUC, V52, P449, DOI 10.1016/j.compedu.2008.09.014<;>Annetta LA, 2009, COMPUT EDUC, V53, P74, DOI 10.1016/j.compedu.2008.12.020<;>Battin-Pearson S, 2000, J EDUC PSYCHOL, V92, P568, DOI 10.1037//0022-0663.92.3.568<;>Blondal K. S., 2005, EARLY SCH LEAVERS DR<;>Bridgeland J. M., 2006, SILENT EPIDEMIC PERS<;>*CITO, 1987, BEL WISK<;>CSIKSZENTMIHALY.M, 1987, J NERV MENT DIS, V1…			10.1016/j.chb.2010.12.013	Article		w.f.admiraal@uva.nl	1194			741PK	COMPUT HUM BEHAV	Comput. Hum. Behav.	English	41	Admiraal, Wilfried/0000-0002-1627-3420	THE BOULEVARD, LANGFORD LANE, KIDLINGTON, OXFORD OX5 1GB, ENGLAND	MAY	10	OXFORD		J	PERGAMON-ELSEVIER SCIENCE LTD	Admiraal, Wilfried/F-4741-2014	Admiraal, W (reprint author), Univ Amsterdam, Fac Social & Behav Sci, Dept Child Dev & Educ, Spinozastr 55, NL-1018 HJ Amsterdam, Netherlands.	Psychology		127	6	122	27	3	Psychology, Multidisciplinary; Psychology, Experimental	127	127	0	0	0	0	0
WOS:000326393900002	A mixed methods assessment of students' flow experiences during a mobile augmented reality science game	Current studies have reported that secondary students are highly engaged while playing mobile augmented reality (AR) learning games. Some researchers have posited that players' engagement may indicate a flow experience, but no research results have confirmed this hypothesis with vision-based AR learning games. This study investigated factors related to students' engagement - as characterized by f…	2013	Bressler, D. M.<;>Bodzin, A. M.	[Bressler, D. M.; Bodzin, A. M.] Lehigh Univ, Bethlehem, PA 18015 USA.	ENVIRONMENTS; COMPUTERS	augmented reality; engagement; flow; game-based learning; mobile technology; Quick Response codes	JOURNAL OF COMPUTER ASSISTED LEARNING	Bressler, DM<;>Bodzin, AM	Admiraal W, 2011, COMPUT HUM BEHAV, V27, P1185, DOI 10.1016/j.chb.2010.12.013<;>ARIS, 2012, MOB LEARN EXP CREAT<;>Aronson E., 1978, JIGSAW CLASSROOM<;>Beylefeld AA, 2007, MED TEACH, V29, P933, DOI 10.1080/01421590701601550<;>Bonanno P, 2008, BRIT J EDUC TECHNOL, V39, P97, DOI 10.1111/j.1467-8535.2007.00732.x<;>Cooper K., 2010, 2010 SPRING SIM MULT<;>Cowley B., 2008, COMPUTERS ENTERTAINM, V6, DOI …			10.1111/jcal.12008	Article	1365-2729	dmb309@lehigh.edu	517			244MS	J COMPUT ASSIST LEAR	J. Comput. Assist. Learn.	English	42		111 RIVER ST, HOBOKEN 07030-5774, NJ USA	DEC	13	HOBOKEN		J	WILEY-BLACKWELL		Bressler, DM (reprint author), Lehigh Univ, Coll Educ, Mountaintop Campus,111 Res Dr, Bethlehem, PA 18015 USA.	Education & Educational Research		93	8	183	29	6	Education & Educational Research	97	93	0	0	0	0	0
WOS:000326554100007	Scaffolding game-based learning: Impact on learning achievements, perceived learning, and game experiences	One of the central challenges of integrating game-based learning in school settings is helping learners make the connections between the knowledge learned in the game and the knowledge learned at school, while maintaining a high level of engagement with game narrative and gameplay. The current study evaluated the effect of supplementing a business simulation game with an external conceptual scaff…	2014	Barzilai, Sarit<;>Blau, Ina	[Barzilai, Sarit] Univ Haifa, Dept Learning Instruct & Teacher Educ, Fac Educ, IL-31905 Haifa, Israel.<;>[Blau, Ina] Open Univ Israel, Dept Educ & Psychol, Raanana, Israel.	ADVANCE ORGANIZERS; INTRINSIC MOTIVATION; TEACHERS ADOPTION; VIDEO GAMES; FLOW; CLASSROOM; STUDENTS; DESIGN; FRAMEWORK; SOFTWARE	Interactive learning environments; Simulations; Teaching/Learning strategies; Elementary education; Improving classroom teaching	COMPUTERS & EDUCATION	Barzilai, S<;>Blau, I	Ackerman R, 2012, COMPUT HUM BEHAV, V28, P1816, DOI 10.1016/j.chb.2012.04.023<;>Ackerman R, 2011, J EXP PSYCHOL-APPL, V17, P18, DOI 10.1037/a0022086<;>Adams Wendy K, 2008, Journal of Interactive Learning Research, V19, P397<;>Admiraal W, 2011, COMPUT HUM BEHAV, V27, P1185, DOI 10.1016/j.chb.2010.12.013<;>Ainley M, 2006, EDUC PSYCHOL REV, V18, P391, DOI 10.1007/s10648-006-9033-0<;>Aspinwall LG, 19…			10.1016/j.compedu.2013.08.003	Article	1873-782X	sarit.barzilai@edu.haifa.ac.il; inabl@openu.ac.il	79			246QL	COMPUT EDUC	Comput. Educ.	English	102		THE BOULEVARD, LANGFORD LANE, KIDLINGTON, OXFORD OX5 1GB, ENGLAND	JAN	15	OXFORD		J	PERGAMON-ELSEVIER SCIENCE LTD		Barzilai, S (reprint author), Univ Haifa, Dept Learning Instruct & Teacher Educ, Fac Educ, IL-31905 Haifa, Israel.	Computer Science; Education & Educational Research		79	8	178	70		Computer Science, Interdisciplinary Applications; Education & Educational Research	82	78	0	0	0	0	0
WOS:000177836400004	Probabilistic assessment of user's emotions in educational games	We present a probabilistic model to monitor a user's emotions and engagement during the interaction with educational games. We illustrate how our probabilistie model assesses affect by integrating evidence on both possible causes of the user's emotional arousal (i.e., effects (i.e., bodily expressions that are known to be the state of the interaction) and its effects (i.e., bodily expressions tha…	2002	Conati, C	Univ British Columbia, Dept Comp Sci, Vancouver, BC V6T 124, Canada.			APPLIED ARTIFICIAL INTELLIGENCE	Conati, C	Ball G, 2000, EMBODIED CONVERSATIONAL AGENTS, P189<;>Bianchi-Berthouze N, 2002, USER MODEL USER-ADAP, V12, P49, DOI 10.1023/A:1013365332180<;>BOHNENBERGER T, 2001, IUI 2001 INT C INT U<;>Cacioppo J., 2000, HDB EMOTIONS<;>CONATI C, 1993, LECT NOTES ARTIFICIA<;>COSTA PT, 1992, PERS INDIV DIFFER, V13, P653, DOI 10.1016/0191-8869(92)90236-I<;>Dean T., 1989, Computational Intelligence, V5, P142, DOI 1…			10.1080/08839510290030390	Article			575			590RT	APPL ARTIF INTELL	Appl. Artif. Intell.	English	35		325 CHESTNUT ST, SUITE 800, PHILADELPHIA, PA 19106 USA	AUG-SEP	21	PHILADELPHIA		J	TAYLOR & FRANCIS INC		Conati, C (reprint author), Univ British Columbia, Dept Comp Sci, Vancouver, BC V6T 124, Canada.	Computer Science; Engineering		219	1	17	16	7-8	Computer Science, Artificial Intelligence; Engineering, Electrical & Electronic	219	218	0	0	0	2	8
WOS:000487635400009	Investigating the effects of gamification-enhanced flipped learning on undergraduate students' behavioral and cognitive engagement	In recent years, flipped learning has attracted much attention around the world. This instructional approach is appealing because it can free up class time for knowledge application activities with help from the instructor and peers. However, its implementation can be fraught with challenges. Student disengagement in out-of-class activities, for example, is one of the major challenges of flipped …	2019	Huang, Biyun<;>Hew, Khe Foon<;>Lo, Chung Kwan	[Huang, Biyun; Hew, Khe Foon; Lo, Chung Kwan] Univ Hong Kong, Fac Educ, Hong Kong, Peoples R China.	OUT-OF-CLASS; SELF-DETERMINATION THEORY; HIGHER-EDUCATION; EMPIRICAL-TEST; CLASSROOM; PERFORMANCE; MOTIVATION; LEADERBOARDS; TASK; INSTRUCTION	Flipped classroom; gamification-enhanced; behavioral engagement; cognitive engagement; higher education setting	INTERACTIVE LEARNING ENVIRONMENTS	Huang, BY<;>Hew, KF<;>Lo, CK	Anderson A, 2014, WWW'14: PROCEEDINGS OF THE 23RD INTERNATIONAL CONFERENCE ON WORLD WIDE WEB, P687<;>Barata G., 2013, P 1 INT C GAM DES RE, P10, DOI DOI 10.1145/2583008.2583010<;>Betihavas V, 2016, NURS EDUC TODAY, V38, P15, DOI 10.1016/j.nedt.2015.12.010<;>Blaschke LM, 2012, INT REV RES OPEN DIS, V13, P56, DOI 10.19173/irrodl.v13i1.1076<;>Brame C. J, 2013, FLIPPING CLASSROOM<;>Burguillo JC, 2010…			10.1080/10494820.2018.1495653	Article	1744-5191	lucy99@connect.hku.hk	1126			JA2GO	INTERACT LEARN ENVIR	Interact. Learn. Environ.	English	62		2-4 PARK SQUARE, MILTON PARK, ABINGDON OX14 4RN, OXON, ENGLAND	NOV 17	21	ABINGDON		J	ROUTLEDGE JOURNALS, TAYLOR & FRANCIS LTD		Huang, BY (reprint author), Univ Hong Kong, Fac Educ, Hong Kong, Peoples R China.	Education & Educational Research		12	7	7	27	8	Education & Educational Research	11	12	0	0	0	0	0
WOS:000294099000006	The effect of simulation games on the learning of computational problem solving	Simulation games are now increasingly applied to many subject domains as they allow students to engage in discovery processes, and may facilitate a flow learning experience. However, the relationship between learning experiences and problem solving strategies in simulation games still remains unclear in the literature. This study, thus, analyzed the feedback and problem solving behaviors of 117 s…	2011	Liu, Chen-Chung<;>Cheng, Yuan-Bang<;>Huang, Chia-Wen	[Liu, Chen-Chung; Cheng, Yuan-Bang; Huang, Chia-Wen] Natl Cent Univ, Grad Inst Network Learning Technol, Jhongli 32001, Taoyuan County, Taiwan.	COMPUTER-SIMULATIONS; FLOW EXPERIENCE; EDUCATION; ENVIRONMENTS; TRANSITIONS; STRATEGIES; DESIGN	Game-based learning; Problem solving; Simulation; Flow experience	COMPUTERS & EDUCATION	Liu, CC<;>Cheng, YB<;>Huang, CW	Ainley M., 2008, INT J EDUC RES, V47, P109<;>Annetta LA, 2009, COMPUT EDUC, V53, P74, DOI 10.1016/j.compedu.2008.12.020<;>ANZAI Y, 1979, PSYCHOL REV, V86, P124, DOI 10.1037/0033-295X.86.2.124<;>Baker RSJD, 2007, LECT NOTES COMPUT SC, V4738, P666<;>BARNES T, 2007, P 12 ANN SIGCSE C IN, P121<;>Bayliss J. D., 2007, P 2007 C GAM DEV COM, P59<;>Bergin RA, 2003, COMPUT EDUC, V40, P361, DOI 10.1016/S036…			10.1016/j.compedu.2011.04.002	Article	1873-782X	ccliu@cl.ncu.edu.tw	1918	Research Center for Science and Technology for Learning at National Central University; National Science FoundationNational Science Foundation (NSF) [98-2511-S-008-004-MY3, 99-2631-S-008-001-, 99-2631-S-008-004-, 99-2631-S-008-003]	This research was partially funded by the Research Center for Science and Technology for Learning at National Central University and the National Science Foundation under 98-2511-S-008-004-MY3, 99-2631-S-008-001-, 99-2631-S-008-004- and 99-2631-S-008-003. The authors would like to thank Chin-Chung Tsai for valuable comments.	810AY	COMPUT EDUC	Comput. Educ.	English	74	Cheng, Yuan-Bang/0000-0001-7573-1631; Cheng, Yuan-Bang/0000-0001-7573-1631;	THE BOULEVARD, LANGFORD LANE, KIDLINGTON, OXFORD OX5 1GB, ENGLAND	NOV	12	OXFORD		J	PERGAMON-ELSEVIER SCIENCE LTD	Cheng, Yuan-Bang/W-4198-2019; Cheng, Yuan-Bang/H-1158-2014; Liu, Chen-Chung/B-2793-2012	Liu, CC (reprint author), Natl Cent Univ, Grad Inst Network Learning Technol, 300 Jhongda Rd, Jhongli 32001, Taoyuan County, Taiwan.	Computer Science; Education & Educational Research		107	8	80	57	3	Computer Science, Interdisciplinary Applications; Education & Educational Research	111	107	0	0	0	0	0
WOS:000327090700005	Game-Based Learning in Science Education: A Review of Relevant Research	The purpose of this study is to review empirical research articles regarding game-based science learning (GBSL) published from 2000 to 2011. Thirty-one articles were identified through the Web of Science and SCOPUS databases. A qualitative content analysis technique was adopted to analyze the research purposes and designs, game design and implementation, theoretical backgrounds and learning foci …	2013	Li, Ming-Chaun<;>Tsai, Chin-Chung	[Li, Ming-Chaun] Natl Taiwan Univ Sci & Technol, Grad Inst Appl Sci & Technol, Taipei 106, Taiwan.<;>[Tsai, Chin-Chung] Natl Taiwan Univ Sci & Technol, Grad Inst Digital Learning & Educ, Taipei 106, Taiwan.	HAND-HELD COMPUTERS; ENGAGING STUDENTS; VIRTUAL WORLDS; SERIOUS GAMES; ENVIRONMENTS; TECHNOLOGY; PROMOTE; COLLABORATION; DESIGNERS; ATTITUDES	Science education; Science learning; Game-based learning; Digital	JOURNAL OF SCIENCE EDUCATION AND TECHNOLOGY	Li, MC<;>Tsai, CC	Alsop S, 2003, INT J SCI EDUC, V25, P1043, DOI 10.1080/0950069032000052180<;>Anderson J, 2011, J SCI EDUC TECHNOL, V20, P347, DOI 10.1007/s10956-010-9257-0<;>Annetta LA, 2009, COMPUT EDUC, V53, P74, DOI 10.1016/j.compedu.2008.12.020<;>Barab S, 2007, SCI EDUC, V91, P750, DOI 10.1002/sce.20217<;>Barab SA, 2009, J SCI EDUC TECHNOL, V18, P305, DOI 10.1007/s10956-009-9171-5<;>Baran Sule, 2007, Journal…			10.1007/s10956-013-9436-x	Article	1573-1839	mli1tw@gmail.com; cctsai@mail.ntust.edu.tw	898	National Science Council, TaiwanNational Science Council of Taiwan [NSC 98-2511-S-011-005-MY3, NSC 99-2511-S-011-011-MY3]	This research was supported by the projects from the National Science Council, Taiwan, under contract number NSC 98-2511-S-011-005-MY3 and NSC 99-2511-S-011-011-MY3.	253MH	J SCI EDUC TECHNOL	J. Sci. Educ. Technol.	English	75	Tsai, Chin-Chung/0000-0001-7744-9971	233 SPRING ST, NEW YORK, NY 10013 USA	DEC	22	NEW YORK		J	SPRINGER	Tsai, Chin-Chung/E-5902-2010	Li, MC (reprint author), Natl Taiwan Univ Sci & Technol, Grad Inst Appl Sci & Technol, 43,Sec 4,Keelung Rd, Taipei 106, Taiwan.	Education & Educational Research		83	7	213	22	6	Education & Educational Research; Education, Scientific Disciplines	92	82	0	0	0	0	0
WOS:000316769300067	Correlating the effects of flow and telepresence in virtual worlds: Enhancing our understanding of user behavior in game-based learning	Recent research on online learning suggests that virtual worlds are becoming an important environment to observe the experience of flow. From these simulated spaces, researchers may gather a deeper understanding of cognition in the context of game-based learning. Csikszentmihalyi (1997) describes flow as a feeling of increased psychological immersion and energized focus, with outcomes that evoke …	2013	Faiola, Anthony<;>Newlon, Christine<;>Pfaff, Mark<;>Smyslova, Olga	[Faiola, Anthony; Newlon, Christine; Pfaff, Mark] Indiana Univ, Sch Informat IUPUI, Indianapolis, IN 46204 USA.<;>[Smyslova, Olga] Kaiser Permanente, Oakland, CA USA.	COMMON FACTOR-ANALYSIS; COMPONENT ANALYSIS; 2ND LIFE; EXPERIENCE; ENVIRONMENTS; INFORMATION; COMMUNICATION	Flow; Telepresence; Human-computer interaction; Virtual worlds; Gaming; Online learning	COMPUTERS IN HUMAN BEHAVIOR	Faiola, A<;>Newlon, C<;>Pfaff, M<;>Smyslova, O	Agah A, 1999, PRESENCE-TELEOP VIRT, V8, P104, DOI 10.1162/105474699566071<;>Ball D., 1972, J THEOR SOC BEHAV, V2, P121<;>Biocca F, 2003, PRESENCE-TELEOP VIRT, V12, P456, DOI 10.1162/105474603322761270<;>Braman J, 2009, LECT NOTES COMPUT SC, V5621, P423, DOI 10.1007/978-3-642-02774-1_46<;>BRANDT R, 1995, EDUC LEADERSHIP, V53, P13<;>Byrne MD, 2001, INT J HUM-COMPUT ST, V55, P41, DOI 10.1006/ijhc.20…			10.1016/j.chb.2012.10.003	Article	1873-7692	faiola@iupui.edu; cnewlon@iupui.edu; mpfaff@iupui.edu; olga.smyslova@gmail.com	1121			114UX	COMPUT HUM BEHAV	Comput. Hum. Behav.	English	77	Pfaff, Mark/0000-0003-3111-4281	THE BOULEVARD, LANGFORD LANE, KIDLINGTON, OXFORD OX5 1GB, ENGLAND	MAY	9	OXFORD		J	PERGAMON-ELSEVIER SCIENCE LTD	Pfaff, Mark S./K-9376-2019	Faiola, A (reprint author), Indiana Univ, Sch Informat IUPUI, Indianapolis, IN 46204 USA.	Psychology		82	1	112	29	3	Psychology, Multidisciplinary; Psychology, Experimental	82	82	0	0	0	0	0
WOS:000330381400004	Video Games and Rehabilitation: Using Design Principles to Enhance Engagement in Physical Therapy	Patient nonadherence with therapy is a major barrier to rehabilitation. Recovery is often limited and requires prolonged, intensive rehabilitation that is time-consuming, expensive, and difficult. We review evidence for the potential use of video games in rehabilitation with respect to the behavioral, physiological, and motivational effects of gameplay. In this Special Interest article, we offer …	2013	Lohse, Keith<;>Shirzad, Navid<;>Verster, Alida<;>Hodges, Nicola<;>Van der Loos, H. F. Machiel	[Lohse, Keith; Hodges, Nicola] Univ British Columbia, Sch Kinesiol, Vancouver, BC V6T 1Z1, Canada.<;>[Shirzad, Navid; Van der Loos, H. F. Machiel] Univ British Columbia, Dept Biomed Engn, Vancouver, BC V6T 1Z1, Canada.<;>[Verster, Alida] Univ British Columbia, Dept Elect & Comp Engn, Vancouver, BC V6T 1Z1, Canada.	INDUCED MOVEMENT THERAPY; RANDOMIZED CLINICAL-TRIAL; STROKE PATIENTS; PREDICTION ERROR; UPPER EXTREMITY; COMPUTER GAMES; WII FIT; DOPAMINE; MOTIVATION; FEEDBACK	engagement; motivation; neuroplasticity; robotics; video games	JOURNAL OF NEUROLOGIC PHYSICAL THERAPY	Lohse, K<;>Shirzad, N<;>Verster, A<;>Hodges, N<;>Van der Loos, HFM	Abler B, 2006, NEUROIMAGE, V31, P790, DOI 10.1016/j.neuroimage.2006.01.001<;>Ahissar M, 1997, NATURE, V387, P401, DOI 10.1038/387401a0<;>Alankus G., 2012, P SIGCHI C HUM FACT, P2049<;>Basak C, 2008, PSYCHOL AGING, V23, P765, DOI 10.1037/a0013494<;>Bjork EL, 2011, PSYCHOL REAL WORLD E, P56<;>Boot WR, 2008, ACTA PSYCHOL, V129, P387, DOI 10.1016/j.actpsy.2008.09.005<;>Bostan B., 2009, ACM COMPUT ENT…			10.1097/NPT.0000000000000017	Article	1557-0584	kelopelli@gmail.com	175	Peter Wall Solutions Initiative at the University of British Columbia [11-079]; Canadian Institutes of Health ResearchCanadian Institutes of Health Research (CIHR)	This research was funded in part by #11-079 from the Peter Wall Solutions Initiative at the University of British Columbia awarded to H.F.M.V.d.L. N.J.H. was also funded by the Canadian Institutes of Health Research.	299FO	J NEUROL PHYS THER	J. Neurol. Phys. Ther.	English	123	Van der Loos, H.F. Machiel/0000-0003-1355-980X; Lohse, Keith/0000-0002-7643-3887	TWO COMMERCE SQ, 2001 MARKET ST, PHILADELPHIA, PA 19103 USA	DEC	10	PHILADELPHIA	24232363	J	LIPPINCOTT WILLIAMS & WILKINS		Lohse, K (reprint author), Univ British Columbia, Sch Kinesiol, 210-6081 Univ Blvd, Vancouver, BC V6T 1Z1, Canada.	Neurosciences & Neurology; Rehabilitation		80	1	53	37	4	Clinical Neurology; Rehabilitation	80	80	0	0	0	0	0
WOS:000392038300005	Individualising gamification: An investigation of the impact of learning styles and personality traits on the efficacy of gamification using a prediction market	Gamification is increasingly being used as a way to increase student engagement, motivate and promote learning and facilitate the development of sustainable life skills. Findings from research carried out to date on the effectiveness of gamification in educational contexts can be summarised as cautiously optimistic. However, researchers warn that further and more nuanced research is needed. It is…	2017	Buckley, Patrick<;>Doyle, Elaine	[Buckley, Patrick; Doyle, Elaine] Univ Limerick, Kemmy Business Sch, Limerick, Ireland.	5-FACTOR MODEL; ACADEMIC-PERFORMANCE; INDEX; RELIABILITY; PERSPECTIVE; VALIDITY	Gamification; Learning styles; Personality traits; Millennials; Prediction markets; Higher level pedagogy	COMPUTERS & EDUCATION	Buckley, P<;>Doyle, E	[Anonymous], 2016, COMPREHENSIVE LIST 9<;>Becker K., 2005, IASTED INT C ED TECH<;>Boopathi K, 2015, INDIAN J SCI TECHNOL, V8, P642<;>Browne K., 2013, GAM 2013 1 INT C GAM<;>Buckley P., 2014, INTERACTIVE LEARNING, P1, DOI DOI 10.1080/10494820.2014.964263<;>Buckley P., 2016, J ED TECHNO IN PRESS<;>Buckley P., 2015, INTERACTIVE LEARNING, P1<;>Cassidy S., 2004, ED PSYCHOL, V24, P429, DOI [10.1080/014…			10.1016/j.compedu.2016.11.009	Article	1873-782X	Patrick.buckley@ul.ie; Elaine.doyle@ul.ie	55			EH8QV	COMPUT EDUC	Comput. Educ.	English	64	Buckley, Patrick/0000-0001-7840-197X	THE BOULEVARD, LANGFORD LANE, KIDLINGTON, OXFORD OX5 1GB, ENGLAND	MAR	13	OXFORD		J	PERGAMON-ELSEVIER SCIENCE LTD		Doyle, E (reprint author), Univ Limerick, Kemmy Business Sch, Limerick, Ireland.	Computer Science; Education & Educational Research		34	9	114	106		Computer Science, Interdisciplinary Applications; Education & Educational Research	34	34	0	0	0	0	0
WOS:000326257700010	The Impact of Individual, Competitive, and Collaborative Mathematics Game Play on Learning, Performance, and Motivation	The present research examined how mode of play in an educational mathematics video game impacts learning, performance, and motivation. The game was designed for the practice and automation of arithmetic skills to increase fluency and was adapted to allow for individual, competitive, or collaborative game play. Participants (N = 58) from urban middle schools were randomly assigned to each experime…	2013	Plass, Jan L.<;>O'Keefe, Paul A.<;>Homer, Bruce D.<;>Case, Jennifer<;>Hayward, Elizabeth O.<;>Stein, Murphy<;>Perlin, Ken	[Plass, Jan L.] NYU, Games Learning Inst G4LI, New York, NY 10012 USA.<;>[Plass, Jan L.] NYU, Consortium Res & Evaluat Adv Technol Educ, New York, NY 10012 USA.<;>[O'Keefe, Paul A.; Hayward, Elizabeth O.; Stein, Murphy; Perlin, Ken] NYU, G4LI, New York, NY 10012 USA.<;>[Plass, Jan L.; O'Keefe, Paul A.] NYU, CREATE, New York, NY 10012 USA.<;>[O'Keefe, Paul A.] CUNY, Grad Ctr, New York, NY USA.<;>[…	ACHIEVEMENT GOAL FRAMEWORK; STUDENT-ACHIEVEMENT; CLASSROOM; MODEL; KNOWLEDGE; DESIGN; MULTIPLICATION; ORIENTATIONS; ATTRIBUTIONS; INSTRUCTION	achievement goal orientations; games; learning	JOURNAL OF EDUCATIONAL PSYCHOLOGY	Plass, JL<;>O'Keefe, PA<;>Homer, BD<;>Case, J<;>Hayward, EO<;>Stein, M<;>Perlin, K	Aleven V., 2012, P DUET 2012 DUAL EYE<;>Alexander C., 1977, PATTERN LANGUAGE TOW, V2<;>AMES C, 1979, J EDUC PSYCHOL, V71, P413, DOI 10.1037/0022-0663.71.4.413<;>AMES C, 1984, J EDUC PSYCHOL, V76, P478, DOI 10.1037/0022-0663.76.3.478<;>AMES C, 1988, J EDUC PSYCHOL, V80, P260, DOI 10.1037/0022-0663.80.3.260<;>AMES C, 1992, J EDUC PSYCHOL, V84, P261, DOI 10.1037/0022-0663.84.3.261<;>Barab S, 2005, E…			10.1037/a0032688	Article	1939-2176	jan.plass@nyu.edu; paul.okeefe@stanford.edu	1066			242QS	J EDUC PSYCHOL	J. Educ. Psychol.	English	98	Plass, Jan L./0000-0001-5161-6989; Homer, Bruce/0000-0002-1832-6784	750 FIRST ST NE, WASHINGTON, DC 20002-4242 USA	NOV	17	WASHINGTON		J	AMER PSYCHOLOGICAL ASSOC	Plass, Jan L./H-8435-2019	Plass, JL (reprint author), NYU, CREATE, 196 Mercer St Suite 800, New York, NY 10012 USA.	Psychology		79	3	105	105	4	Psychology, Educational	79	78	0	0	0	0	0
WOS:000456356300019	Break out of the Classroom: The Use of Escape Rooms as an Alternative Teaching Strategy in Surgical Education	OBJECTIVE: To implement and assess the impact of a Vascular Surgery-themed Escape Room on medical student motivation, satisfaction, and engagement in CandMEDS roles.<;>DESIGN: The authors designed an Escape Room combining Vascular Surgery objectives, knowledge-based problems and technical skills into Vascular Surgery-themed stations. Groups of 3 to 4 medical students participated in the activity.…	2019	Kinio, Anna Eva<;>Dufresne, Laurence<;>Brandys, Tim<;>Jetty, Prasad	[Kinio, Anna Eva; Dufresne, Laurence; Brandys, Tim; Jetty, Prasad] Univ Ottawa, Fac Med, Ottawa, ON, Canada.<;>[Kinio, Anna Eva; Dufresne, Laurence; Brandys, Tim; Jetty, Prasad] Ottawa Hosp, Div Vasc & Endovasc Surg, Civ Campus,1053 Carling Ave, Ottawa, ON K1Y 4E9, Canada.		Escape Room; Gamification; Active learning; CanMEDS; Game-based learning	JOURNAL OF SURGICAL EDUCATION	Kinio, AE<;>Dufresne, L<;>Brandys, T<;>Jetty, P	Chamundeswari S, 2015, GLOBAL I RES ED, V4, P57<;>Dilmac O, 2016, EDUC SCI-THEOR PRACT, V16, P1587, DOI 10.12738/estp.2016.5.0108<;>FELDER RM, 1998, J ENG EDUC, V87, P469, DOI DOI 10.1002/J.2168-9830.1998.TB00381.X<;>Mokadam NA, 2015, J THORAC CARDIOV SUR, V150, P1052, DOI 10.1016/j.jtcvs.2015.07.064<;>O'Brocta R, 2013, CURR PHARM TEACH LEA, V5, P49, DOI 10.1016/j.cptl.2012.09.001<;>O'Leary S, 20…			10.1016/j.jsurg.2018.06.030	Article	1878-7452	akini016@uottawa.ca	139			HI3NE	J SURG EDUC	J. Surg. Educ.	English	9		360 PARK AVE SOUTH, NEW YORK, NY 10010-1710 USA	JAN-FEB	6	NEW YORK	30126728	J	ELSEVIER SCIENCE INC		Kinio, AE (reprint author), Ottawa Hosp, Div Vasc & Endovasc Surg, Civ Campus,1053 Carling Ave, Ottawa, ON K1Y 4E9, Canada.	Education & Educational Research; Surgery		11	2	16	76	1	Education, Scientific Disciplines; Surgery	11	11	0	0	0	0	0
WOS:000386676800009	Gamification and student motivation	The literature suggests that gamified learning interventions may increase student engagement and enhance learning. We empirically investigate this by exploring the impact of intrinsic and extrinsic motivation on the participation and performance of over 100 undergraduate students in an online gamified learning intervention. The paper makes a number of contributions. First, by synthesizing the lit…	2016	Buckley, Patrick<;>Doyle, Elaine	[Buckley, Patrick] Univ Limerick, Dept Management & Mkt, Limerick, Ireland.<;>[Doyle, Elaine] Univ Limerick, Kemmy Business Sch, Dept Accounting & Finance, Limerick, Ireland.	PREDICTION MARKETS; SCALE; EDUCATION	gamification; intrinsic motivation; extrinsic motivation; prediction market	INTERACTIVE LEARNING ENVIRONMENTS	Buckley, P<;>Doyle, E	[Anonymous], 2011, GARTNER NEWSROOM<;>Brophy J, 2013, MOTIVATING STUDENTS<;>Buckley P, 2011, COMPUT EDUC, V56, P418, DOI 10.1016/j.compedu.2010.09.001<;>Cokley KO, 2001, MEAS EVAL COUNS DEV, V34, P109, DOI 10.1080/07481756.2001.12069027<;>Crick R. D., 2003, ASSESS EDUC, V10, P169, DOI DOI 10.1080/0969594032000121270<;>Deci EL, 2001, REV EDUC RES, V71, P1, DOI 10.3102/00346543071001001<;>Deterding…			10.1080/10494820.2014.964263	Article	1744-5191	elaine.doyle@ul.ie	1175			EA5QM	INTERACT LEARN ENVIR	Interact. Learn. Environ.	English	36		2-4 PARK SQUARE, MILTON PARK, ABINGDON OX14 4RN, OXON, ENGLAND		14	ABINGDON		J	ROUTLEDGE JOURNALS, TAYLOR & FRANCIS LTD		Doyle, E (reprint author), Univ Limerick, Kemmy Business Sch, Dept Accounting & Finance, Limerick, Ireland.	Education & Educational Research		43	6	66	24	6	Education & Educational Research	43	42	0	0	0	0	0
WOS:000351757000013	Assessing Knowledge Retention of an Immersive Serious Game vs. a Traditional Education Method in Aviation Safety	Thanks to the increasing availability of consumer head-mounted displays, educational applications of immersive VR could now reach to the general public, especially if they include gaming elements (immersive serious games). Safety education of citizens could be a particularly promising domain for immersive serious games, because people tend not to pay attention to and benefit from current safety m…	2015	Chittaro, Luca<;>Buttussi, Fabio	[Chittaro, Luca; Buttussi, Fabio] Univ Udine, Dept Math & Comp Sci, Human Comp Interact Lab, I-33100 Udine, Italy.	REALITY EXPOSURE THERAPY; VIRTUAL-REALITY; SELF-REPORT; MEMORY; ANXIETY; FEAR; NEUROSCIENCE; PERFORMANCE; OUTCOMES; DETAILS	Immersive VR; serious games; user evaluation; knowledge retention; physiological measurements; aviation safety	IEEE TRANSACTIONS ON VISUALIZATION AND COMPUTER GRAPHICS	Chittaro, L<;>Buttussi, F	Activision Publishing Inc, 2014, CALL OF DUT<;>Ahmann N., 2011, J CYBERTHERAPY REHAB, V4, P12<;>Airbus, 2014, A320 AIRCR CHAR AIRP<;>Andreassi J.L., 2007, PSYCHOPHYSIOLOGY HUM<;>ARTHUR KW, 1993, ACM T INFORM SYST, V11, P239, DOI 10.1145/159161.155359<;>Backlund P, 2007, IEEE INT CONF INF VI, P908<;>Backlund P, 2007, IEEE INT CONF INF VI, P899<;>Benedek M, 2010, PSYCHOPHYSIOLOGY, V47, P647, DOI 10…	22nd IEEE Virtual Reality Conference (VR)	MAR 23-27, 2015	10.1109/TVCG.2015.2391853	Article; Proceedings Paper	1941-0506	luca.chittaro@uniud.it; fabio.buttussi@uniud.it	538	Federal Aviation Administration (FAA)	Our research is partially supported by a grant of the Federal Aviation Administration (FAA).	CE3VG	IEEE T VIS COMPUT GR	IEEE Trans. Vis. Comput. Graph.	English	59	Buttussi, Fabio/0000-0003-0868-3638	10662 LOS VAQUEROS CIRCLE, PO BOX 3014, LOS ALAMITOS, CA 90720-1314 USA	APR	10	LOS ALAMITOS	26357103	J	IEEE COMPUTER SOC		Chittaro, L (reprint author), Univ Udine, Dept Math & Comp Sci, Human Comp Interact Lab, I-33100 Udine, Italy.	Computer Science	IEEE, IEEE Comp Soc, IEEE Comp Soc Visualizat & Graph Tech Comm, IEEE France	52	4	44	21	4	Computer Science, Software Engineering	55	52	0	0	0	0	0
WOS:000332752000005	An Investigation of the Interrelationships between Motivation, Engagement, and Complex Problem Solving in Game-based Learning	Digital game-based learning, especially massively multiplayer online games, has been touted for its potential to promote student motivation and complex problem-solving competency development. However, current evidence is limited to anecdotal studies. The purpose of this empirical investigation is to examine the complex interplay between learners' motivation, engagement, and complex problem-solvin…	2014	Eseryel, Deniz<;>Law, Victor<;>Ifenthaler, Dirk<;>Ge, Xun<;>Miller, Raymond	[Eseryel, Deniz; Ge, Xun; Miller, Raymond] Univ Oklahoma, Dept Educ Psychol, Norman, OK 73019 USA.<;>[Law, Victor] Univ New Mexico, Program Org Informat & Learning Sci, Albuquerque, NM 87131 USA.<;>[Ifenthaler, Dirk] Open Univ Australia, Dept Courses & Qual, Melbourne, Vic, Australia.	SELF-EFFICACY; AUTONOMY	Complex problem solving; Motivation; Engagement; Massively multiplayer online games; Game-based learning; Educational game design	EDUCATIONAL TECHNOLOGY & SOCIETY	Eseryel, D<;>Law, V<;>Ifenthaler, D<;>Ge, X<;>Miller, R	BANDURA A, 1993, EDUC PSYCHOL, V28, P117, DOI 10.1207/s15326985ep2802_3<;>Bandura A, 2006, SELF EFFICACY BELIEF, V5, P307, DOI DOI 10.1017/CBO9781107415324.004<;>Bandura A., 1997, SELF EFFICACY<;>Chung G.K.W.K., 2003, J TECHNOLOGY LEARNIN, V2<;>Csikszentmihalyi M., 1990, FLOW PSYCHOL OPTIMAL<;>Dede C, 2009, SCIENCE, V323, P66, DOI 10.1126/science.1167311<;>Eseryel D., 2006, THESIS<;>Eseryel D., 2…				Article	1436-4522	eseryel@ou.edu; vlaw@unm.edu; dirk@ifenthaler.info; xge@ou.edu; rmiller@ou.edu	53			AC7ZE	EDUC TECHNOL SOC	Educ. Technol. Soc.	English	38	Ifenthaler, Dirk/0000-0002-2446-6548; Eseryel, Deniz/0000-0002-6274-4633	129, SEC 1, HEPING E RD, EDUCATION BUILDING, RM 611, TAIPEI, 10644, TAIWAN	JAN	12	TAIPEI		J	NATL TAIWAN NORMAL UNIV, TAIWAN	Ifenthaler, Dirk/O-9902-2014; Eseryel, Deniz/D-5569-2014	Eseryel, D (reprint author), Univ Oklahoma, Dept Educ Psychol, Norman, OK 73019 USA.	Education & Educational Research		61	3	52	17	1	Education & Educational Research	62	60	0	0	0	0	0
WOS:000223704400001	Attitude formation through exploration: Valence asymmetries	The formation of attitudes toward novel objects was examined as a function of exploratory behavior. An initial experiment, in which participants played a computer game that required them to learn which stimuli, when sampled, produced favorable or unfavorable outcomes, demonstrated learning, attitude formation, and generalization to novel objects. The findings also revealed 2 interesting valence a…	2004	Fazio, RH<;>Eiser, JR<;>Shook, NJ	Ohio State Univ, Dept Psychol, Columbus, OH 43210 USA.<;>Univ Sheffield, Dept Psychol, Sheffield S10 2TN, S Yorkshire, England.	CHOOSING SOCIAL SITUATIONS; ATTENTION-GRABBING POWER; AUTOMATIC VIGILANCE; REGULATORY FOCUS; EXTREMITY BIASES; PREVENTION; NEGATIVITY; PROMOTION; REINFORCEMENT; INFORMATION		JOURNAL OF PERSONALITY AND SOCIAL PSYCHOLOGY	Fazio, RH<;>Eiser, JR<;>Shook, NJ	Ajzen I, 2001, ANNU REV PSYCHOL, V52, P27, DOI 10.1146/annurev.psych.52.1.27<;>BAKER TB, 2004, PSYCHOL REV, V111, P35<;>Baumeister R. F., 2001, REV GEN PSYCHOL, V5, P323, DOI DOI 10.1037/1089-2680.5.4.323<;>Bem D. J., 1972, ADV EXPT SOCIAL PSYC, V6, P1, DOI [DOI 10.1016/S0065-2601(08)60024-6, 10.1016/S0065-2601(08)60024-6]<;>Cacioppo J T, 1997, Pers Soc Psychol Rev, V1, P3, DOI 10.1207/s15327957p…			10.1037/0022-3514.87.3.293	Article		fazio.11@osu.edu	311	NIMH NIH HHSUnited States Department of Health & Human ServicesNational Institutes of Health (NIH) - USANIH National Institute of Mental Health (NIMH) [MH01646, MH38832]		851SA	J PERS SOC PSYCHOL	J. Pers. Soc. Psychol.	English	55	Fazio, Russell/0000-0002-0754-8234	750 FIRST ST NE, WASHINGTON, DC 20002-4242 USA	SEP	19	WASHINGTON	15382981	J	AMER PSYCHOLOGICAL ASSOC	Fazio, Russell H/A-3109-2008	Fazio, RH (reprint author), Ohio State Univ, Dept Psychol, 1885 Neil Ave, Columbus, OH 43210 USA.	Psychology		157	2	39	87	3	Psychology, Social	157	157	0	0	0	0	0
WOS:000375636600014	Exploring Engaging Gamification Mechanics in Massive Online Open Courses	Massive open online courses (MOOCs) have developed rapidly and become tremendously popular because of their plentiful gamification designs, such as reputation points, rewards, and goal setting. Although previous studies have mentioned a broad range of gamification designs that might influence MOOC learner engagement, most gamified MOOCs fail to meet learning objectives because of a lack of resear…	2016	Chang, Jen-Wei<;>Wei, Hung-Yu	[Chang, Jen-Wei; Wei, Hung-Yu] Natl Taiwan Univ, Grad Inst Commun Engn, Taipei, Taiwan.<;>[Wei, Hung-Yu] Natl Taiwan Univ, Dept Elect Engn, Taipei, Taiwan.	SELF-ESTEEM; GAME; EXPERIENCES; COMMITMENT; FRAMEWORK; LEARNERS; DECISION; PLAY	Improving classroom teaching; Interactive learning environments; Gamification	EDUCATIONAL TECHNOLOGY & SOCIETY	Chang, JW<;>Wei, HY	Altbach P.G., 2014, INT HIGH ED, P5, DOI [10.6017/ihe.2014.75.5426, DOI 10.6017/IHE.2014.75.5426]<;>Antin J., 2011, CHI 2011 GAM WORKSH, P1<;>Avgerinou M, 1997, BRIT J EDUC TECHNOL, V28, P280, DOI 10.1111/1467-8535.00035<;>Bergami M, 2000, BRIT J SOC PSYCHOL, V39, P555, DOI 10.1348/014466600164633<;>BUCKLEY RC, 1985, J BIOGEOGR, V12, P527, DOI 10.2307/2844908<;>Buyukozkan G, 2004, INTERNET RES, V…				Article	1436-4522	jenweichang@ntu.edu.tw; hywei@cc.ee.ntu.edu.tw	203			DL4VT	EDUC TECHNOL SOC	Educ. Technol. Soc.	English	59		129, SEC 1, HEPING E RD, EDUCATION BUILDING, RM 611, TAIPEI, 10644, TAIWAN	APR	27	TAIPEI		J	NATL TAIWAN NORMAL UNIV, TAIWAN		Chang, JW (reprint author), Natl Taiwan Univ, Grad Inst Commun Engn, Taipei, Taiwan.	Education & Educational Research		38	8	62	19	2	Education & Educational Research	37	37	0	0	0	0	0
WOS:000324080800040	Enjoy and learn with educational games: Examining factors affecting learning performance	Educational games have enhanced the value of instruction procedures in institutions and business organizations. Factors that increase students' adoption of learning games have been widely studied in past; however, the effect of these factors on learners' performance is yet to be explored. In this study, factors of Enjoyment, Happiness, and Intention to Use were chosen as important attitudes in le…	2013	Giannakos, Michail N.	Norwegian Univ Sci & Technol NTNU, Dept Comp & Informat Sci, NO-7491 Trondheim, Norway.	INTRINSIC MOTIVATION; INFORMATION-SYSTEMS; TECHNOLOGY; DETERMINANTS; TEACHERS; EMOTIONS; EFFICACY	Media in education; Secondary education; Learning communities; Evaluation of CAL systems	COMPUTERS & EDUCATION	Giannakos, MN	[Anonymous], 2011, YOUTH CHILDREN APPS<;>Antonio A., 2012, P ASC 12<;>Bourgonjon J, 2010, COMPUT EDUC, V54, P1145, DOI 10.1016/j.compedu.2009.10.022<;>Cheng HNH, 2007, DIGITEL 2007: The First IEEE International Workshop on Digital Game and Intelligent Toy Enhanced Learning, Proceedings, P11<;>Clegg L. T., 2010, 9 INT C LEARN SCI, P1135<;>CONOVER WJ, 1998, PRACTICAL NONPARAMET<;>Cowley B., 2008, C…			10.1016/j.compedu.2013.06.005	Article	1873-782X	michail.giannakos@idi.ntnu.no	439	European UnionEuropean Union (EU) [246016]	This work was carried out during the tenure of an ERCIM "Alain Bensoussan" Fellowship programme. The research leading to these results has received funding from the European Union Seventh Framework Programme (FP7/2007-2013) under grant agreement no 246016.	213SP	COMPUT EDUC	Comput. Educ.	English	55	Giannakos, Michail/0000-0002-8016-6208	THE BOULEVARD, LANGFORD LANE, KIDLINGTON, OXFORD OX5 1GB, ENGLAND	OCT	11	OXFORD		J	PERGAMON-ELSEVIER SCIENCE LTD	Giannakos, Michail/L-3266-2013	Giannakos, MN (reprint author), Norwegian Univ Sci & Technol NTNU, Dept Comp & Informat Sci, Sem Saelands Vei 7-9, NO-7491 Trondheim, Norway.	Computer Science; Education & Educational Research		64	3	93	68		Computer Science, Interdisciplinary Applications; Education & Educational Research	64	64	0	0	0	0	0
WOS:000326257700009	Motivation and Performance in a Game-Based Intelligent Tutoring System	One strength of educational games stems from their potential to increase students' motivation and engagement during educational tasks. However, game features may also detract from principle learning goals and interfere with students' ability to master the target material. To assess the potential impact of game-based learning environments, in this study we examined motivation and learning for 84 h…	2013	Jackson, G. Tanner<;>McNamara, Danielle S.	[Jackson, G. Tanner; McNamara, Danielle S.] Arizona State Univ, Inst Learning Sci, Tempe, AZ 85287 USA.	SELF-EXPLANATIONS; COGNITIVE LOAD; STRATEGY USE; STUDENTS; COMPREHENSION; EFFICACY; OUTCOMES; IMPACT; ISTART	educational games; intelligent tutoring; motivation and performance	JOURNAL OF EDUCATIONAL PSYCHOLOGY	Jackson, GT<;>McNamara, DS	Adams DM, 2012, J EDUC PSYCHOL, V104, P235, DOI 10.1037/a0025595<;>Alexander PA, 1997, CONTEMP EDUC PSYCHOL, V22, P125, DOI 10.1006/ceps.1997.0927<;>ANDERSON JR, 1982, PSYCHOL REV, V89, P369, DOI 10.1037/0033-295X.89.4.369<;>Anderson JR, 1995, J LEARN SCI, V4, P167, DOI 10.1207/s15327809jls0402_2<;>Arroyo I, 2007, FRONT ARTIF INTEL AP, V158, P195<;>Asgari M, 2004, 35 ANN C INT SIM GAM<;>Baker RS,…			10.1037/a0032580	Article	1939-2176	TannerJackson@asu.edu	1049			242QS	J EDUC PSYCHOL	J. Educ. Psychol.	English	69		750 FIRST ST NE, WASHINGTON, DC 20002-4242 USA	NOV	14	WASHINGTON		J	AMER PSYCHOLOGICAL ASSOC		Jackson, GT (reprint author), Arizona State Univ, Inst Learning Sci, POB 872111, Tempe, AZ 85287 USA.	Psychology		63	4	59	105	4	Psychology, Educational	63	63	0	0	0	0	0
WOS:000317027500002	The effects of the size and weight of a mobile device on an educational game	In this paper, we present an educational game for an iPhone and a Tablet PC. The main objective of the game was to reinforce children's knowledge about the water cycle. The game included different interaction forms like the touch screen and the accelerometer and combined AR mini-games with non-AR mini-games for better gameplay immersion. The main differences between the two devices were screen si…	2013	Furio, David<;>Gonzalez-Gancedo, Santiago<;>Juan, M. -Carmen<;>Segui, Ignacio<;>Costa, Maria	[Furio, David; Gonzalez-Gancedo, Santiago; Juan, M. -Carmen] Univ Politecn Valencia, Inst Univ Automat & Informat Ind, Valencia 46022, Spain.<;>[Segui, Ignacio; Costa, Maria] AIJU, Alicante, Spain.	DESIGN; STATISTICS; ENGAGEMENT; DISPLAY	Augmented reality; Mobile devices; M-learning; Edutainment	COMPUTERS & EDUCATION	Furio, D<;>Gonzalez-Gancedo, S<;>Juan, MC<;>Segui, I<;>Costa, M	Albert D., 2001, B GRADUATE SCH ED 1, V50, P25<;>Aliakseyeu D., 2002, Virtual Environments 2002. Eurographics Workshop Proceedings, P179<;>Ardito C., 2007, C HUM FACT COMP SYST, P2249<;>Azuma RT, 1997, PRESENCE-TELEOP VIRT, V6, P355, DOI 10.1162/pres.1997.6.4.355<;>Bakeman R, 2005, BEHAV RES METHODS, V37, P379, DOI 10.3758/BF03192707<;>Balog A., 2007, P WASET INT C TECHN, V24, P114<;>Beck J. C., …			10.1016/j.compedu.2012.12.015	Article	1873-782X	mcarmen@ai2.upv.es	41	Spanish APRENDRA project [TIN2009-14319-C02]	This work was funded by the Spanish APRENDRA project (TIN2009-14319-C02). We would like to thank the following for their contributions: The "Escola d'Estiu" and especially Juan Cano, Miguelon Gimenez, and Javier Irimia. This work would not have been possible without their collaboration. Noemi Rando, Encarna Torres, Severino Gonzalez, M. Jose Vicent, Patricia Liminana, Tamara Aguilar, Alfonso Lope…	118LR	COMPUT EDUC	Comput. Educ.	English	72	Juan, M.-Carmen/0000-0002-8764-1470	THE BOULEVARD, LANGFORD LANE, KIDLINGTON, OXFORD OX5 1GB, ENGLAND	MAY	18	OXFORD		J	PERGAMON-ELSEVIER SCIENCE LTD	Juan, M.-Carmen/I-3585-2015	Juan, MC (reprint author), Univ Politecn Valencia, Inst Univ Automat & Informat Ind, Camino Vera S-N, Valencia 46022, Spain.	Computer Science; Education & Educational Research		63	3	105	64		Computer Science, Interdisciplinary Applications; Education & Educational Research	64	63	0	0	0	0	0
WOS:000336798700005	Affect and Engagement in Game-Based Learning Environments	The link between affect and student learning has been the subject of increasing attention in recent years. Affective states such as flow and curiosity tend to have positive correlations with learning while negative states such as boredom and frustration have the opposite effect. Student engagement and motivation have also been shown to be critical in improving learning gains with computer-based l…	2014	Sabourin, Jennifer L.<;>Lester, James C.	[Sabourin, Jennifer L.; Lester, James C.] N Carolina State Univ, Dept Comp Sci, Raleigh, NC 27695 USA.	OFF-TASK BEHAVIOR; GAMING BEHAVIORS; MOTIVATION; ACHIEVEMENT; EMOTIONS; IMPACT; MOOD	Games and infotainment; human factors	IEEE TRANSACTIONS ON AFFECTIVE COMPUTING	Sabourin, JL<;>Lester, JC	Alpaydin E, 2004, INTRO MACHINE LEARNI<;>ARROYO I, 2007, P 13 INT C ART INT E, V158, P195<;>Baker R.S., 2004, P SIGCHI C HUM FACT, P383, DOI DOI 10.1145/985692.985741<;>BAKER RSJD, 2011, P 4 INT C AFF COMP I, V6974, P14<;>Baker RSJD, 2008, USER MODEL USER-ADAP, V18, P287, DOI 10.1007/s11257-007-9045-6<;>Baker RSJD, 2007, LECT NOTES COMPUT SC, V4738, P666<;>Baker RSJD, 2010, INT J HUM-COMPUT ST, V…			10.1109/T-AFFC.2013.27	Article		jlrobiso@ncsu.edu; lester@ncsu.edu	56	National Science FoundationNational Science Foundation (NSF) [REC-0632450, DRL-0822200, IIS-0812291]; US National Science Foundation (NSF)National Science Foundation (NSF); Bill and Melinda Gates FoundationGates Foundation; William and Flora Hewlett Foundation; EDUCAUSE	The authors wish to thank members of the IntelliMedia Group for their assistance, Omer Sturlovich and Pavel Turzo for use of their 3D model libraries, and Valve Software for access to the Source (TM) engine and SDK. This research was supported by the National Science Foundation under Grants REC-0632450, DRL-0822200, and IIS-0812291. This material is based upon work supported under a US National S…	AI3XJ	IEEE T AFFECT COMPUT	IEEE Trans. Affect. Comput.	English	58		445 HOES LANE, PISCATAWAY, NJ 08855-4141 USA	JAN-MAR	12	PISCATAWAY		J	IEEE-INST ELECTRICAL ELECTRONICS ENGINEERS INC		Sabourin, JL (reprint author), N Carolina State Univ, Dept Comp Sci, Raleigh, NC 27695 USA.	Computer Science		53	3	37	5	1	Computer Science, Artificial Intelligence; Computer Science, Cybernetics	54	53	0	0	0	0	0
WOS:000355615500001	Mobile learning vs. traditional classroom lessons: a comparative study	Different methods can be used for learning, and they can be compared in several aspects, especially those related to learning outcomes. In this paper, we present a study in order to compare the learning effectiveness and satisfaction of children using an iPhone game for learning the water cycle vs. the traditional classroom lesson. The iPhone game includes multiple interaction forms and combined …	2015	Furio, D.<;>Juan, M. -C.<;>Segui, I.<;>Vivo, R.	[Furio, D.; Juan, M. -C.; Vivo, R.] Univ Politecn Valencia, Inst Univ Automat & Informat Ind, E-46022 Valencia, Spain.<;>[Segui, I.] Ibi, AIJU, Alicante, Spain.	STUDENTS ACHIEVEMENT; EDUCATIONAL SOFTWARE; AUGMENTED REALITY; DESIGN; GAMES; MOTIVATION; USABILITY; IMPACT	augmented reality; iPhone game; learning outcomes; mobile game-based learning	JOURNAL OF COMPUTER ASSISTED LEARNING	Furio, D<;>Juan, MC<;>Segui, I<;>Vivo, R	Al-Qahtani AAY, 2013, J COMPUT ASSIST LEAR, V29, P220, DOI 10.1111/j.1365-2729.2012.00490.x<;>Azuma RT, 1997, PRESENCE-TELEOP VIRT, V6, P355, DOI 10.1162/pres.1997.6.4.355<;>Beck J. C., 2006, KIDS ARE ALRIGHT GAM<;>Furio D, 2013, COMPUT EDUC, V64, P24, DOI 10.1016/j.compedu.2012.12.015<;>Girard C, 2013, J COMPUT ASSIST LEAR, V29, P207, DOI 10.1111/j.1365-2729.2012.00489.x<;>Jones A, 1999, INTERAC…			10.1111/jcal.12071	Article	1365-2729	mcarmen@ai2.upv.es	201	Spanish GovernmentSpanish Government [TIN2009-14319-C02]	This work was funded by the Spanish Government, APRENDRA project (TIN2009-14319-C02). We would like to thank the following for their contributions: Noemi Rando, Encarna Torres, Sonia, Severino Gonzalez, M. Jose Vicent, Patricia Liminana, Tamara Aguilar, Alfonso Lopez, Yolanda Martinez, Enrique Daunis, M. Jose Martinez, and Eloy Hurtado for their help. The Engeba school of Valencia (Spain). The ch…	CJ6PJ	J COMPUT ASSIST LEAR	J. Comput. Assist. Learn.	English	28	Juan, M.-Carmen/0000-0002-8764-1470	111 RIVER ST, HOBOKEN 07030-5774, NJ USA	JUN	13	HOBOKEN		J	WILEY-BLACKWELL	Juan, M.-Carmen/I-3585-2015	Juan, MC (reprint author), Univ Politecn Valencia, Inst Univ Automat & Informat Ind, Camino Vera S-N, E-46022 Valencia, Spain.	Education & Educational Research		42	6	114	31	3	Education & Educational Research	42	42	0	0	0	0	0
WOS:000324080800032	Empowering students through digital game authorship: Enhancing concentration, critical thinking, and academic achievement	Digital game-based learning is a popular strategy for engaging students by making learning fun. Actively involving students as designers and producers of digital games may have even greater potential for student empowerment through enhancing concentration and engagement, fostering higher order thinking, and improving learning outcomes. Thus, this study empirically investigated the impact of digit…	2013	Yang, Ya-Ting Carolyn<;>Chang, Chao-Hsiang	[Yang, Ya-Ting Carolyn] Natl Cheng Kung Univ, Inst Educ, Tainan 701, Taiwan.<;>Natl Cheng Kung Univ, Ctr Teacher Educ, Tainan 701, Taiwan.	MATHEMATICS ACHIEVEMENT; LEARNING-MOTIVATION; COMPUTER GAMES; EDUCATION; COURSES; DESIGN	Applications in subject areas; Authoring tools and methods; Cooperative/collaborative learning; Interdisciplinary projects; Teaching/learning strategies	COMPUTERS & EDUCATION	Yang, YTC<;>Chang, CH	Baek YK, 2008, CYBERPSYCHOL BEHAV, V11, P665, DOI 10.1089/cpb.2008.0127<;>Bai HY, 2012, BRIT J EDUC TECHNOL, V43, P993, DOI 10.1111/j.1467-8535.2011.01269.x<;>Bruning R. H., 2004, COGNITIVE PSYCHOL IN<;>Chang C. H., 2012, THESIS NATL CHENG KU<;>Chen Y. J., 2009, THESIS NATL PINGTUNG<;>Cohen J., 1988, STAT POWER ANAL BEHA<;>de Leng BA, 2009, COMPUT EDUC, V53, P1, DOI 10.1016/j.compedu.2008.12.012<…			10.1016/j.compedu.2013.05.023	Article		yangyt@mail.ncku.edu.tw	344	National Science Council of TaiwanNational Science Council of Taiwan [NSC 99-2628-S-006-001-MY3, NSC 101-2514-S-006-001]	The funding for this research was provided by the National Science Council of Taiwan, under grants NSC 99-2628-S-006-001-MY3 and NSC 101-2514-S-006-001.	213SP	COMPUT EDUC	Comput. Educ.	English	33		THE BOULEVARD, LANGFORD LANE, KIDLINGTON, OXFORD OX5 1GB, ENGLAND	OCT	11	OXFORD		J	PERGAMON-ELSEVIER SCIENCE LTD	lopez, Silvia/C-9946-2014	Yang, YTC (reprint author), Natl Cheng Kung Univ, Inst Educ, 1 Univ Rd, Tainan 701, Taiwan.	Computer Science; Education & Educational Research		58	7	177	68		Computer Science, Interdisciplinary Applications; Education & Educational Research	58	58	0	0	0	0	0
WOS:000307151700023	Active Video Game Play in Children With Cerebral Palsy: Potential for Physical Activity Promotion and Rehabilitation Therapies	Objective: To evaluate the potential of active video game (AVG) play for physical activity promotion and rehabilitation therapies in children with cerebral palsy (CP) through a quantitative exploration of energy expenditure, muscle activation, and quality of movement.<;>Design: Single-group, experimental study.<;>Setting: Human movement laboratory in an urban rehabilitation hospital. Participants…	2012	Howcroft, Jennifer<;>Klejman, Sue<;>Fehlings, Darcy<;>Wright, Virginia<;>Zabjek, Karl<;>Andrysek, Jan<;>Biddiss, Elaine	[Howcroft, Jennifer; Klejman, Sue; Fehlings, Darcy; Wright, Virginia; Zabjek, Karl; Andrysek, Jan; Biddiss, Elaine] Holland Bloorview Kids Rehabil Hosp, Bloorview Res Inst, Toronto, ON M4G 1R8, Canada.<;>[Howcroft, Jennifer; Andrysek, Jan; Biddiss, Elaine] Univ Toronto, Inst Biomat & Biomed Engn, Toronto, ON, Canada.<;>[Fehlings, Darcy] Univ Toronto, Dept Paediat, Toronto, ON M5S 1A1, Canada.<;>[…	INDUCED MOVEMENT THERAPY; SEDENTARY SCREEN TIME; GROSS MOTOR FUNCTION; ENERGY-EXPENDITURE; VIRTUAL-REALITY; UPPER-EXTREMITY; ACUTE WIIITIS; OVERWEIGHT; ADOLESCENTS; OBESITY	Cerebral palsy; Child; Exercise; Motor activity; Rehabilitation; Video games	ARCHIVES OF PHYSICAL MEDICINE AND REHABILITATION	Howcroft, J<;>Klejman, S<;>Fehlings, D<;>Wright, V<;>Zabjek, K<;>Andrysek, J<;>Biddiss, E	Adams R, 1999, CAN FAM PHYSICIAN, V45, P992<;>Adams R, 1999, CAN FAM PHYSICIAN, V45, P995<;>ADAMS R, 1999, CAN FAM PHYSICIAN, V45, P1004<;>Ainsworth BE, 2000, MED SCI SPORT EXER, V32, pS498, DOI 10.1097/00005768-200009001-00009<;>Akhutina T, 2003, DISABIL REHABIL, V25, P1361, DOI 10.1080/09638280310001616358<;>Bandini LG, 2005, J PEDIATR-US, V146, P738, DOI 10.1016/j.jpeds.2005.01.049<;>Beddy P, …			10.1016/j.apmr.2012.02.033	Article		ebiddiss@hollandbloorview.ca	1456	Canadian Institutes of Health ResearchCanadian Institutes of Health Research (CIHR) [MOP-102485]; Natural Sciences and Engineering Research Council of CanadaNatural Sciences and Engineering Research Council of Canada; Ontario Ministry of Training, Colleges and Universities; Holland Bloorview Kids Rehabilitation Hospital FoundationUniversity of Toronto	Supported by the Canadian Institutes of Health Research (grant no. MOP-102485), Natural Sciences and Engineering Research Council of Canada, Ontario Ministry of Training, Colleges and Universities, and the Holland Bloorview Kids Rehabilitation Hospital Foundation.	983XJ	ARCH PHYS MED REHAB	Arch. Phys. Med. Rehabil.	English	60	Wright, F Virginia/0000-0002-9713-4536	1600 JOHN F KENNEDY BOULEVARD, STE 1800, PHILADELPHIA, PA 19103-2899 USA	AUG	9	PHILADELPHIA	22571917	J	W B SAUNDERS CO-ELSEVIER INC		Biddiss, E (reprint author), Holland Bloorview Kids Rehabil Hosp, Bloorview Res Inst, 150 Kilgour Rd, Toronto, ON M4G 1R8, Canada.	Rehabilitation; Sport Sciences		65	3	85	93	8	Rehabilitation; Sport Sciences	68	65	0	0	0	0	0
WOS:000250796900011	In the usability and likeability of virtual reality games for education: The case of VR-ENGAGE	Educational software games aim at increasing the students' motivation and engagement while they learn. However, if software games are targeted to school classrooms they have to be usable and likeable by all students. Usability of virtual reality games may be a problem because these games tend to have complex user interfaces so that they are more attractive. Moreover, if the games acquire an educa…	2008	Virvou, Maria<;>Katsionis, George	Univ Piraeus, Dept Informat, Piraeus 18534, Greece.	COMPUTER GAME; SOFTWARE; CHILDREN; DESIGN; TECHNOLOGY; FRAMEWORK	evaluation of CAL systems; learning environments; teaching/learning strategies; virtual reality; educational games; edutainment	COMPUTERS & EDUCATION	Virvou, M<;>Katsionis, G	AMORY A, 1998, P ED MEDIA ED TELECO, V1, P50<;>Brody H, 1993, TECHNOL REV, V96, P51<;>Bruckman A, 2003, HUMAN COMPUTER INTER, P428<;>CHOU C, 1999, J INTERACTIVE LEARNI, V10, P179<;>Conati C, 2002, LECT NOTES COMPUT SC, V2363, P944<;>de Vincente A., 2002, LNCS, V2363, P932<;>Druin A, 2002, BEHAV INFORM TECHNOL, V21, P1, DOI [10.1080/014492901101008659, 10.1080/01449290110108659]<;>Fabricatore C, 2…			10.1016/j.compedu.2006.04.004	Article	1873-782X	mvirvou@unipi.gr; gkatsion@kman.gr	178			229IQ	COMPUT EDUC	Comput. Educ.	English	30		THE BOULEVARD, LANGFORD LANE, KIDLINGTON, OXFORD OX5 1GB, ENGLAND	JAN	25	OXFORD		J	PERGAMON-ELSEVIER SCIENCE LTD		Virvou, M (reprint author), Univ Piraeus, Dept Informat, 80 Karaoli & Dimitriou St, Piraeus 18534, Greece.	Computer Science; Education & Educational Research		96	6	100	50	1	Computer Science, Interdisciplinary Applications; Education & Educational Research	98	96	0	0	0	0	0
WOS:000273838400003	The effect of educational games on medical students' learning outcomes: A systematic review: BEME Guide No 14	Background: An educational game is 'an instructional method requiring the learner to participate in a competitive activity with preset rules.' A number of studies have suggested beneficial effects of educational games in medical education.<;>Aim: The objective of this study was to systematically review the effect of educational games on medical students' satisfaction, knowledge, skills, attitude,…	2010	Akl, Elie A.<;>Pretorius, Richard W.<;>Sackett, Kay<;>Erdley, W. Scott<;>Bhoopathi, Paranthaman S.<;>Alfarah, Ziad<;>Schuenemann, Holger J.	[Akl, Elie A.; Pretorius, Richard W.; Alfarah, Ziad] SUNY Buffalo, Buffalo, NY 14260 USA.<;>[Sackett, Kay] Wake Forest Univ, Baptist Med Ctr, Winston Salem, NC 27109 USA.<;>[Erdley, W. Scott] St John Fisher Coll, Rochester, NY USA.<;>[Bhoopathi, Paranthaman S.] Alva Hosp & Paramed Inst, Coimbatore, Tamil Nadu, India.<;>[Schuenemann, Holger J.] McMaster Univ, Dept Clin Epidemiol & Biostat, Hamilto…	CARE; TOOL; PHYSICIAN; EXERCISE; PURSUIT; WANTS		MEDICAL TEACHER	Akl, EA<;>Pretorius, RW<;>Sackett, K<;>Erdley, WS<;>Bhoopathi, PS<;>Alfarah, Z<;>Schunemann, HJ	ABT CC, 1966, GAMES LEARNING, P24<;>Akl EA, 2008, COCHRANE DB SYST REV, DOI 10.1002/14651858.CD006411.pub2<;>Akl EA, 2008, BMC MED EDUC, V8, DOI 10.1186/1472-6920-8-50<;>Akl EA, 2007, IMPLEMENT SCI, V2, DOI 10.1186/1748-5908-2-19<;>Allery LA, 2004, MED TEACH, V26, P504, DOI 10.1080/01421590412331285423<;>Ballon B, 2004, MED TEACH, V26, P525, DOI 10.1080/01421590412331282282<;>Begg M, 2008, MED TE…			10.3109/01421590903473969	Article	1466-187X	elieakl@buffalo.edu	27	Health in Erie County, Inc.; Educational Technology Center of the University at Buffalo; Society of General Internal Medicine	Research for Health in Erie County, Inc. the Educational Technology Center of the University at Buffalo and the Society of General Internal Medicine (through a Founders Award to EAA) funded this study.	546UM	MED TEACH	Med. Teach.	English	43	Akl, Elie A/0000-0002-3444-8618	2-4 PARK SQUARE, MILTON PARK, ABINGDON OR14 4RN, OXON, ENGLAND		12	ABINGDON	20095770	J	TAYLOR & FRANCIS LTD	Liang, Ting-chih/A-8858-2010; Akl, Elie/K-5269-2019; Akl, Elie A/R-2079-2016	Akl, EA (reprint author), ECMC CC 142,462 Grider St, Buffalo, NY 14215 USA.	Education & Educational Research; Health Care Sciences & Services		79	1	42	32	1	Education, Scientific Disciplines; Health Care Sciences & Services	82	79	0	0	0	0	0
WOS:000340695200010	CAN I SAY SOMETHING? THE EFFECTS OF DIGITAL GAME PLAY ON WILLINGNESS TO COMMUNICATE	This paper reports on a study into the effects of digital game play on learners' Willingness to Communicate (WTC), or individuals' "readiness to enter into discourse at a particular time with a specific person or persons, using a L2" (MacIntyre, Dornyei, Clement, & Noels, 1998, p. 547). Thirty Thai learners of English as a foreign language enrolled in a University language course completed six 90…	2014	Reinders, Hayo<;>Wattana, Sorada	[Reinders, Hayo] Unitec New Zealand, Auckland, New Zealand.<;>[Wattana, Sorada] Dhurakij Pundit Univ Bangkok, Bangkok, Thailand.	FOREIGN-LANGUAGE; EFL CLASSROOM; 2ND-LANGUAGE; ATTITUDES; JAPANESE; ENGLISH; MODEL; L2	Computer-Assisted Language Learning; Language Play; Second Language Acquisition	LANGUAGE LEARNING & TECHNOLOGY	Reinders, H<;>Wattana, S	Anyaegbu R, 2012, TURK ONLINE J EDUC T, V11, P154<;>Aoki N., 1999, AFFECT LANGUAGE LEAR, P142<;>Aubrey S., 2011, LANGUAGE ED ASIA, V2, P237<;>Aubrey S., 2010, ASIAN EFL J<;>Baker SC, 2000, LANG LEARN, V50, P311, DOI 10.1111/0023-8333.00119<;>Cao Y., 2006, SYSTEM, V34, P480, DOI DOI 10.1016/J.SYSTEM.2006.05.002<;>CHAPELLE CA, 2001, COMPUTER APPL 2 LANG, P13009<;>Chu H., 2008, THESIS U TEXAS AUSTI<…				Article		hayoreinders@gmail.com; nuttakritta.cho@dpu.ac.th	123			AN6HI	LANG LEARN TECHNOL	Lang. Learn. Technol.	English	62		1859 EAST WEST RD, 106, HONOLULU, HI 96822 USA	JUN	23	HONOLULU		J	UNIV HAWAII, NATL FOREIGN LANGUAGE RESOURCE CENTER		Reinders, H (reprint author), Unitec New Zealand, Auckland, New Zealand.	Education & Educational Research; Linguistics		47	1	45	18	2	Education & Educational Research; Linguistics	48	47	0	0	0	0	0
WOS:000353730000012	How feedback boosts motivation and play in a brain-training game	Games are important vehicles for learning and behavior change as long as players are motivated to continue playing. We study the impact of verbal feedback in stimulating player motivation and future play in a brain-training game. We conducted a 2 (feedback valence: positive vs. negative) x 3 (feedback type: descriptive, comparative, evaluative) between-subjects experiment (N = 157, 69.4% female, …	2015	Burgers, Christian<;>Eden, Allison<;>van Engelenburg, Melisande D.<;>Buningh, Sander	[Burgers, Christian; Eden, Allison; van Engelenburg, Melisande D.] Vrije Univ Amsterdam, Dept Commun Sci, Fac Social Sci, NL-1081 HV Amsterdam, Netherlands.<;>[Buningh, Sander] DTV Consultants, NL-4811 KC Breda, Netherlands.	INTRINSIC MOTIVATION; INTERVENTION THEORY; ENERGY-CONSUMPTION; SELF-DETERMINATION; NEED SATISFACTION; FIELD-EXPERIMENT; MEDIA ENJOYMENT; VIDEO GAMES; PERFORMANCE; BEHAVIOR	Serious gaming; Feedback; Motivation; Need satisfaction; Self Determination Theory (SOT); Feedback Intervention Theory (FIT)	COMPUTERS IN HUMAN BEHAVIOR	Burgers, C<;>Eden, A<;>van Engelenburg, MD<;>Buningh, S	Alder G. S., 2007, J HIGH TECHNOLOGY MA, V17, P157, DOI DOI 10.1016/J.HITECH.2006.11.004<;>BANGERTDROWNS RL, 1991, REV EDUC RES, V61, P213, DOI 10.3102/00346543061002213<;>Baranowski T, 2008, AM J PREV MED, V34, P74, DOI 10.1016/j.amepre.2007.09.027<;>Barrow D, 2008, LECT NOTES COMPUT SC, V5091, P250<;>Bruner G. C., 1998, J CURRENT ISSUES RES, V20, P1, DOI DOI 10.1080/10641734.1998.10505073<;>Cia…			10.1016/j.chb.2015.01.038	Article	1873-7692	c.f.burgers@vu.nl; a.l.eden@vu.nl; mdvanengelenburg@gmail.com; s.buningh@dtvconsultants.nl	103	Netherlands Organisation for Scientific Research (NWO)Netherlands Organization for Scientific Research (NWO) [314-98-002]	The contributions of Christian Burgers and Allison Eden were supported by the Netherlands Organisation for Scientific Research (NWO, Creative Industries/KIEM Grant 314-98-002).	CH0RL	COMPUT HUM BEHAV	Comput. Hum. Behav.	English	54	Burgers, Christian/0000-0002-5652-9021; Eden, Allison/0000-0003-0846-2739	THE BOULEVARD, LANGFORD LANE, KIDLINGTON, OXFORD OX5 1GB, ENGLAND	JUL	10	OXFORD		J	PERGAMON-ELSEVIER SCIENCE LTD	Burgers, Christian/C-6093-2011; Eden, Allison/K-6217-2019; Eden, Allison/AAG-5352-2019	Burgers, C (reprint author), Vrije Univ Amsterdam, Dept Commun Sci, Fac Social Sci, Boelelaan 1081, NL-1081 HV Amsterdam, Netherlands.	Psychology		39	0	57	48		Psychology, Multidisciplinary; Psychology, Experimental	41	39	0	0	0	0	0
WOS:000328801300020	Children's engagement during digital game-based learning of reading: The effects of time, rewards, and challenge	This study investigated the effects of two game features (the level of challenge and the reward system) on first and second graders' engagement during digital game-based learning of reading. We were particularly interested in determining how well these features managed to maintain children's engagement over the 8-week training period. The children (N = 138) used GraphoGame, a web-based game train…	2014	Ronimus, Miia<;>Kujala, Janne<;>Tolvanen, Asko<;>Lyytinen, Heikki	[Ronimus, Miia] Univ Jyvaskyla, Agora Ctr, FI-40014 Jyvaskyla, Finland.<;>[Kujala, Janne] Univ Jyvaskyla, Dept Math Informat Technol, FI-40014 Jyvaskyla, Finland.<;>[Ronimus, Miia; Tolvanen, Asko; Lyytinen, Heikki] Univ Jyvaskyla, Dept Psychol, FI-40014 Jyvaskyla, Finland.	VIDEO GAMES; COMPUTER; MOTIVATION; STUDENTS; RISK; INTERVENTION; PERFORMANCE; DISABILITY	Elementary education; Evaluation methodologies; Evaluation of CAL systems; Interactive learning environments	COMPUTERS & EDUCATION	Ronimus, M<;>Kujala, J<;>Tolvanen, A<;>Lyytinen, H	Aro M., 2006, HDB ORTHOGRAPHY LITE, P531<;>Aunola K, 2002, BRIT J EDUC PSYCHOL, V72, P343, DOI 10.1348/000709902320634447<;>Barrera III M. T., 2001, INFORM TECHNOLOGY CH, V2001, P215<;>Brem S, 2010, P NATL ACAD SCI USA, V107, P7939, DOI 10.1073/pnas.0904402107<;>Chapman JW, 2003, READ WRIT Q, V19, P5, DOI DOI 10.1080/10573560308205<;>Clarfield J, 2005, SCHOOL PSYCHOL REV, V34, P246<;>Cordova DI, …			10.1016/j.compedu.2013.10.008	Article	1873-782X	miia.ronimus@jyu.fi; janne.v.kujala@jyu.fi; asko.tolvanen@psyka.jyu.fi; heikki.j.lyytinen@jyu.fi	246			277EH	COMPUT EDUC	Comput. Educ.	English	49	Ronimus, Miia/0000-0003-3231-3442; Lyytinen, Heikki/0000-0003-2867-1749	THE BOULEVARD, LANGFORD LANE, KIDLINGTON, OXFORD OX5 1GB, ENGLAND	FEB	10	OXFORD		J	PERGAMON-ELSEVIER SCIENCE LTD	Ronimus, Miia/K-2264-2019	Ronimus, M (reprint author), Univ Jyvaskyla, Agora Ctr, POB 35, FI-40014 Jyvaskyla, Finland.	Computer Science; Education & Educational Research		44	3	138	71		Computer Science, Interdisciplinary Applications; Education & Educational Research	45	44	0	0	0	0	0
WOS:000392038300011	Learning English with Augmented Reality: Do learning styles matter?	This study attempted to develop and compare two Augmented Reality (AR) educational game systems for third graders to learn English vocabulary in free and situated surroundings. One system was developed based on a self-directed learning approach which did not restrict the learning sequence, while the other was based on a task-based learning approach which limited the learning sequence. The flow ex…	2017	Hsu, Ting-Chia	[Hsu, Ting-Chia] Natl Taiwan Normal Univ, Dept Technol Applicat & Human Resource Dev, 162,Sec 1,East Heping Rd, Taipei 10610, Taiwan.	COGNITIVE LOAD THEORY; FOREIGN; TECHNOLOGY; STUDENTS; ANXIETY; IMPACT; FLOW; EXAMPLES; DESIGN; GAMES	Elementary education; Evaluation of CAL systems; Interactive learning environments; Media in education	COMPUTERS & EDUCATION	Hsu, TC	AIDA Y, 1994, MOD LANG J, V78, P155, DOI 10.2307/329005<;>Al-Fahad F. N., 2009, TURKISH ONLINE J ED, V8, P1<;>Alemi M, 2015, INT J SOC ROBOT, V7, P523, DOI 10.1007/s12369-015-0286-y<;>Anderson J. R., 1996, ED RES, V25, P5, DOI DOI 10.3102/0013189X025004005<;>Azuma RT, 1997, PRESENCE-TELEOP VIRT, V6, P355, DOI 10.1162/pres.1997.6.4.355<;>Balakrishnan V, 2016, TELEMAT INFORM, V33, P808, DOI 10.1016…			10.1016/j.compedu.2016.12.007	Article	1873-782X	ckhsu@ntnu.edu.tw	149	Ministry of Science and Technology in the Republic of China [MOST MOST 103-2628-S-003-003-MY2, MOST 105-2628-S-003-002-MY3]	This study is supported in part by the Ministry of Science and Technology in the Republic of China under contract numbers MOST MOST 103-2628-S-003-003-MY2 and MOST 105-2628-S-003-002-MY3.	EH8QV	COMPUT EDUC	Comput. Educ.	English	63	Hsu, Ching-Kun/0000-0001-6504-9540	THE BOULEVARD, LANGFORD LANE, KIDLINGTON, OXFORD OX5 1GB, ENGLAND	MAR	13	OXFORD		J	PERGAMON-ELSEVIER SCIENCE LTD		Hsu, TC (reprint author), Natl Taiwan Normal Univ, Dept Technol Applicat & Human Resource Dev, 162,Sec 1,East Heping Rd, Taipei 10610, Taiwan.	Computer Science; Education & Educational Research		23	16	241	106		Computer Science, Interdisciplinary Applications; Education & Educational Research	23	22	0	0	0	0	0
WOS:000368802000022	Learning with serious games: Is fun playing the game a predictor of learning success?	Serious games are generally considered to induce positive effects in the areas of learning motivation and learning gains. Yet few studies have examined how these factors are related. Therefore, an empirical study was conducted to test the relationship between anticipated enjoyment and willingness to play, as well as between game enjoyment, self-reported cognitive and motivational learning gains a…	2016	Iten, Nina<;>Petko, Dominik	[Iten, Nina] Schwyz Univ Teacher Educ, Inst Media & Schools, Zaystr 42, CH-6410 Goldau, Switzerland.<;>[Petko, Dominik] Inst Media & Schools, Amar Ujala, Switzerland.	COGNITIVE LOAD; COMPUTER GAMES; ENJOYMENT		BRITISH JOURNAL OF EDUCATIONAL TECHNOLOGY	Iten, N<;>Petko, D	Anderman EM, 2011, EDUC PSYCHOL HANDB, P219<;>Caillois R, 1961, MAN PLAY GAMES<;>COHEN J, 1992, PSYCHOL BULL, V112, P155, DOI 10.1037/0033-2909.112.1.155<;>Connolly TM, 2012, COMPUT EDUC, V59, P661, DOI 10.1016/j.compedu.2012.03.004<;>Deater-Deckard K, 2013, NEW DIR CHILD ADOLES, V139, P21, DOI 10.1002/cad.20028<;>DiStefano C., 2009, PRACT ASSESS RES EVA, V14, P1, DOI DOI 10.10/1531-7714<;>Ellis …			10.1111/bjet.12226	Article	1467-8535	nina.iten@phsz.ch	163	Swiss National Science FoundationSwiss National Science Foundation (SNSF) [13DPD3_134705]	The research study is sponsored by the Swiss National Science Foundation (project number: 13DPD3_134705).	DB8YB	BRIT J EDUC TECHNOL	Br. J. Educ. Technol.	English	40		111 RIVER ST, HOBOKEN 07030-5774, NJ USA	JAN	13	HOBOKEN		J	WILEY-BLACKWELL		Iten, N (reprint author), Schwyz Univ Teacher Educ, Inst Media & Schools, Zaystr 42, CH-6410 Goldau, Switzerland.	Education & Educational Research		30	1	40	47	1	Education & Educational Research	30	29	0	0	0	0	0
WOS:000273311200004	Computer agents versus avatars: Responses to interactive game characters controlled by a computer or other player	Computer and videogames often require that users interact with other characters on the screen that represent other real people or characters that are controlled by computer code running within the game, The difference between game play with other avatars (player-controlled characters) or agents (characters controlled by the computer) may influence the engagement a game player experiences. This st…	2010	Lim, Sohye<;>Reeves, Byron	[Lim, Sohye] Yonsei Univ, Commun Res Inst, Seoul 120749, South Korea.<;>[Reeves, Byron] Stanford Univ, Dept Commun, Stanford, CA 94305 USA.	PHYSIOLOGICAL AROUSAL; VIDEO GAMES; MEDIATED COMMUNICATION; AGGRESSIVE-BEHAVIOR; VIOLENT; COMPETITION; OPPONENTS; HOSTILITY	Avatar; Agent; Competitive and cooperative game play	INTERNATIONAL JOURNAL OF HUMAN-COMPUTER STUDIES	Lim, S<;>Reeves, B	ANDERSON CA, 1995, PERS SOC PSYCHOL B, V21, P1020, DOI 10.1177/01461672952110003<;>Arriaga P, 2006, AGGRESSIVE BEHAV, V32, P358, DOI 10.1002/ab.20134<;>Bailenson J.N., 2004, AVATARS ENCY HUMAN C, P64<;>Ballard ME, 1996, J APPL SOC PSYCHOL, V26, P717, DOI 10.1111/j.1559-1816.1996.tb02740.x<;>BRAVE S, 2003, HDB HUMAN COMPUTER I, P82<;>CALVERT SL, 1994, J APPL DEV PSYCHOL, V15, P125, DOI DOI 10.1016…			10.1016/j.ijhcs.2009.09.008	Article		soheilim@gmail.com; reeves@stanford.edu	68			540DO	INT J HUM-COMPUT ST	Int. J. Hum.-Comput. Stud.	English	38		24-28 OVAL RD, LONDON NW1 7DX, ENGLAND	JAN-FEB	12	LONDON		J	ACADEMIC PRESS LTD- ELSEVIER SCIENCE LTD		Lim, S (reprint author), Yonsei Univ, Commun Res Inst, Seodaemugu 134 Shinchon Dong, Seoul 120749, South Korea.	Computer Science; Engineering; Psychology		71	0	25	68	1-2	Computer Science, Cybernetics; Ergonomics; Psychology, Multidisciplinary	71	71	0	0	0	0	0
WOS:000298524300045	Game-based curriculum and transformational play: Designing to meaningfully positioning person, content, and context	Grounded in our work on designing game-based curriculum, this paper begins with a theoretical articulation of transformational play. Students who play transformationally become protagonists who use the knowledge, skills, and concepts of the educational content to first make sense of a situation and then make choices that actually transform the play space and themselves they are able to see how th…	2012	Barab, Sasha<;>Pettyjohn, Patrick<;>Gresalfi, Melissa<;>Volk, Charlene<;>Solomou, Maria	[Barab, Sasha] Arizona State Univ, Tempe, AZ 85287 USA.<;>[Pettyjohn, Patrick; Gresalfi, Melissa; Volk, Charlene; Solomou, Maria] Indiana Univ, Bloomington, IN 47406 USA.		Videogames; Play theory; Learning environments; Educational technology; Persuasive writing	COMPUTERS & EDUCATION	Barab, S<;>Pettyjohn, P<;>Gresalfi, M<;>Volk, C<;>Solomou, M	ALLENSWORTH E., 2005, GRADUATION DROPOUT T<;>Barab S, 2004, J LEARN SCI, V13, P1, DOI 10.1207/s15327809jls1301_1<;>Barab S., 2007, J SCI EDUC TECHNOL, V16, P59, DOI [10.1007/s10956-006-9033-3, DOI 10.1007/S10956-006-9033-3]<;>Barab S.A., GAMES LEARN IN PRESS<;>Barab SA, 2000, THEORETICAL FOUNDATIONS OF LEARNING ENVIRONMENTS, P25<;>Barab S, 2007, SCI EDUC, V91, P750, DOI 10.1002/sce.20217<;>Barab …			10.1016/j.compedu.2011.08.001	Article		sasbarab@gmail.com; ppettyjo@indiana.edu; mgresalf@indiana.edu; charlenevolk@gmail.com; msolomou@indiana.edu	533	John D. and Catherine T. MacArthur Foundation [06-88658-000-HCD]; Bill and Melinda Gates FoundationGates Foundation [OPP1020979]	Sasha Barab is a Professor in the Department of Educational Leadership and Innovation at Arizona State University. The work reported in this manuscript was supported by the John D. and Catherine T. MacArthur Foundation (Grant # 06-88658-000-HCD) and the Bill and Melinda Gates Foundation (Grant # OPP1020979). Special thanks to Ed Gentry, Janis Watson, Donna Stevens, & Ellen Jameson for all their w…	868LH	COMPUT EDUC	Comput. Educ.	English	48		THE BOULEVARD, LANGFORD LANE, KIDLINGTON, OXFORD OX5 1GB, ENGLAND	JAN	16	OXFORD		J	PERGAMON-ELSEVIER SCIENCE LTD		Barab, S (reprint author), Arizona State Univ, 1000 S Forest Mall, Tempe, AZ 85287 USA.	Computer Science; Education & Educational Research		56	1	47	58	1	Computer Science, Interdisciplinary Applications; Education & Educational Research	57	56	0	0	0	0	0
WOS:000363818800003	Towards a conceptual framework for assessing the effectiveness of digital game-based learning	In recent years, interest has grown in the systematic assessment of the effectiveness of digital game-based learning (DGBL). A conceptual framework describing what effectiveness means in the context of DGBL and which are its subcomponents has hitherto been lacking however. Hence, the goal of this paper is to propose a conceptualization and operationalization of effectiveness rooted in social-cogn…	2015	All, Anissa<;>Castellar, Elena Patricia Nunez<;>Van Looy, Jan	[All, Anissa; Castellar, Elena Patricia Nunez; Van Looy, Jan] Univ Ghent, MICT, iMinds, Dept Commun Sci, B-9000 Ghent, Belgium.<;>[Castellar, Elena Patricia Nunez] Univ Ghent, Dept Data Anal, B-9000 Ghent, Belgium.	EFFICACY	Evaluation methodologies; Interactive learning environments; Media in education; Interdisciplinary projects	COMPUTERS & EDUCATION	All, A<;>Castellar, EPN<;>Van Looy, J	Backlund P., 2013, GAM VIRT WORLDS SER, P1, DOI DOI 10.1109/VS-GAMES.2013.6624226<;>Bandura A, 2001, ANNU REV PSYCHOL, V52, P1, DOI 10.1146/annurev.psych.52.1.1<;>Bandura A., 1986, SOCIAL FDN THOUGHT A<;>Bardon T, 2009, EDUC TRAIN, V51, P460, DOI 10.1108/00400910910987255<;>Bellotti F, 2013, ADV HUM-COMPUT INTER, DOI 10.1155/2013/136864<;>Bourgonjon J, 2013, COMPUT EDUC, V67, P21, DOI 10.1016/j.c…			10.1016/j.compedu.2015.04.012	Article	1873-782X	anissa.all@ugent.be	37	IWT, the Flemish government agency for Innovation by Science and Technology (IWT)	The current research paper is part of a Ph.D. project which is funded by the by IWT, the Flemish government agency for Innovation by Science and Technology (IWT). The sponsor's role is limited to an evaluation after the second year of the Ph.D. project. Consequently, the sponsor is not involved in the study design, data collection, analysis and interpretation of data; in the writing of the report…	CU8UE	COMPUT EDUC	Comput. Educ.	English	27	Van Looy, Jan/0000-0002-2498-7028	THE BOULEVARD, LANGFORD LANE, KIDLINGTON, OXFORD OX5 1GB, ENGLAND	OCT	9	OXFORD		J	PERGAMON-ELSEVIER SCIENCE LTD	Van Looy, Jan/A-5354-2016	All, A (reprint author), Korte Meer 7-9-11, B-9000 Ghent, Belgium.	Computer Science; Education & Educational Research		36	5	51	88		Computer Science, Interdisciplinary Applications; Education & Educational Research	36	35	0	0	0	0	0
WOS:000373661800009	Social media and gamification: Engaging vulnerable parents in an online evidence-based parenting program	The aim of this study was to examine the feasibility (accessibility, engagement and impact) of adding social media and gaming features (e.g., social sharing with anonymity, badges to incentivize skills practice, an accredited facilitator for support) and access via smartphones to an evidenced-based parenting program, Triple P Online. The highly vulnerable population included 155 disadvantaged, hi…	2016	Love, Susan M.<;>Sanders, Matthew R.<;>Turner, Karen M. T.<;>Maurange, Marianne<;>Knott, Theresa<;>Prinz, Ronald<;>Metzler, Carol<;>Ainsworth, Andrew T.	[Love, Susan M.; Knott, Theresa; Ainsworth, Andrew T.] Calif State Univ Northridge, 18111 Nordhoff St, Northridge, CA 91330 USA.<;>[Sanders, Matthew R.; Turner, Karen M. T.; Maurange, Marianne] Univ Queensland, Brisbane, Qld, Australia.<;>[Prinz, Ronald] Univ S Carolina, Columbia, SC 29208 USA.<;>[Metzler, Carol] Oregon Res Inst, Eugene, OR 97403 USA.	STUDENT BEHAVIOR INVENTORY; TRIPLE-P; CHILD MALTREATMENT; NORMATIVE DATA; SUPPORT; SYSTEM; SCALES; METAANALYSIS; INFORMATION; DEPRESSION	Social media; Online interventions; Evidence-based programs; Effective parenting; Triple P	CHILD ABUSE & NEGLECT	Love, SM<;>Sanders, MR<;>Turner, KMT<;>Maurange, M<;>Knott, T<;>Prinz, R<;>Metzler, C<;>Ainsworth, AT	Afifi TO, 2008, AM J PUBLIC HEALTH, V98, P946, DOI 10.2105/AJPH.2007.120253<;>ARNOLD DS, 1993, PSYCHOL ASSESSMENT, V5, P137, DOI DOI 10.1037/1040-3590.5.2.137<;>Burns GL, 2001, CHILD FAM BEHAV THER, V23, P15, DOI 10.1300/J019v23n01_02<;>Cicchetti D., 2006, DEV PSYCHOPATHOL, V3, P129, DOI DOI 10.1002/9780470939406.CH4<;>Corrigan PW, 2006, J FAM PSYCHOL, V20, P239, DOI 10.1037/0893-3200.20.2.239<;>…			10.1016/j.chiabu.2015.10.031	Article	1873-7757		107	Robert Wood Johnson FoundationRobert Wood Johnson Foundation (RWJF) [69451]	This project was funded by the Robert Wood Johnson Foundation (Grant #69451). Many thanks go to the numerous parents involved in the trial for their valuable feedback, and to the staff from Shields for Families' in Compton and Children's Bureau Oakwood in Hollywood for supporting the program implementation. All authors have approved the final manuscript.	DI7EK	CHILD ABUSE NEGLECT	Child Abuse Negl.	English	47	Sanders, Matthew R/0000-0003-3479-6337; Turner, Karen/0000-0002-2750-5012	THE BOULEVARD, LANGFORD LANE, KIDLINGTON, OXFORD OX5 1GB, ENGLAND	MAR	13	OXFORD	26880281	J	PERGAMON-ELSEVIER SCIENCE LTD	Sanders, Matthew R/C-1941-2013; Turner, Karen/A-6896-2008	Love, SM (reprint author), Calif State Univ Northridge, 18111 Nordhoff St, Northridge, CA 91330 USA.	Family Studies; Psychology; Social Work		28	5	65	53		Family Studies; Psychology, Social; Social Work	28	28	0	0	0	0	0
WOS:000294099000030	Exploring Newtonian mechanics in a conceptually-integrated digital game: Comparison of learning and affective outcomes for students in Taiwan and the United States	This study investigates the potential of a digital game that overlays popular game-play mechanics with formal physics representations and terminology to support explicit learning and exploration of Newtonian mechanics. The analysis compares test data, survey data, and observational data collected during implementations in Taiwan and the United States with students in grades 7-9. Results demonstra…	2011	Clark, Douglas B.<;>Nelson, Brian C.<;>Chang, Hsin-Yi<;>Martinez-Garza, Mario<;>Slack, Kent<;>D'Angelo, Cynthia M.	[Clark, Douglas B.; Martinez-Garza, Mario] Vanderbilt Univ, Nashville, TN 37203 USA.<;>[Nelson, Brian C.; Slack, Kent] Arizona State Univ, Tempe, AZ USA.<;>[Chang, Hsin-Yi] Natl Kaohsiung Normal Univ, Kaohsiung, Taiwan.<;>[D'Angelo, Cynthia M.] Univ Wisconsin, Madison, WI 53706 USA.	VIDEO GAME; SCIENCE; SIMULATIONS; INQUIRY	Games; Applications in subject areas; Cross-cultural projects; Interactive learning environments; Pedagogical issues; Secondary education	COMPUTERS & EDUCATION	Clark, DB<;>Nelson, BC<;>Chang, HY<;>Martinez-Garza, M<;>Slack, K<;>D'Angelo, CM	Aikenhead G. S., 2000, J SCI TEACHER ED, V100, P277<;>Aikenhead GS, 1999, J RES SCI TEACH, V36, P269, DOI 10.1002/(SICI)1098-2736(199903)36:3<269::AID-TEA3>3.0.CO;2-T<;>ANDERSON J, 2010, J SCI ED TECHNOLOGY<;>Annetta LA, 2009, COMPUT EDUC, V53, P74, DOI 10.1016/j.compedu.2008.12.020<;>Barab S., 2005, Educational Technology, V45, P15<;>Barab S, 2007, SCI EDUC, V91, P750, DOI 10.1002/sce.20217<;>Ba…			10.1016/j.compedu.2011.05.007	Article	1873-782X	doug.clark@vanderbilt.edu	2195	United States National Science FoundationNational Science Foundation (NSF) [DR-K12, 0822370]	This research was funded by the United States National Science Foundation DR-K12 Award #0822370 (Scaffolding Understanding by Redesigning Games for Education).	810AY	COMPUT EDUC	Comput. Educ.	English	94	Nelson, Brian/0000-0002-9533-6900; Clark, Douglas/0000-0002-4757-8446	THE BOULEVARD, LANGFORD LANE, KIDLINGTON, OXFORD OX5 1GB, ENGLAND	NOV	18	OXFORD		J	PERGAMON-ELSEVIER SCIENCE LTD		Clark, DB (reprint author), Vanderbilt Univ, Peabody 230,230 Appleton Pl, Nashville, TN 37203 USA.	Computer Science; Education & Educational Research		62	2	35	57	3	Computer Science, Interdisciplinary Applications; Education & Educational Research	63	62	0	0	0	0	0
WOS:000168371600005	Children's enjoyment and perception of computer use in the home and the school	This paper seeks to examine the nature and experiences of children's computer use in the home and school. Past research suggests a growing gap between computer use in the home and the school. This study was conducted to find out how children perceive and enjoy computer use in these two environments. Using a sample of year 3 and 5 pupils in three primary schools, qualitative and quantitative data …	2001	Mumtaz, S	Univ Warwick, Inst Educ, Ctr New Technol Res Educ, Coventry CV4 7AL, W Midlands, England.	GENDER; EXPERIENCE; ENVIRONMENT; ATTITUDES	improving classroom teaching; gender studies; teaching/learning strategies; distributed learning environments; pedagogical issues	COMPUTERS & EDUCATION	Mumtaz, S	Attewell P, 1998, INFORMATION SOC, V15, P1<;>Buckingham D., 1999, ENGL EDUC, V33, P3<;>COLLEY AM, 1994, J EDUC COMPUT RES, V10, P129, DOI 10.2190/8NA7-DAEY-GM8P-EUN5<;>Comber C, 1997, EDUC RES, V39, P123, DOI 10.1080/0013188970390201<;>Cunningham H., 1994, MEDIA ED J, V17, P13<;>DAVIS N, 1990, BRIT J EDUC TECHNOL, V21, P139, DOI 10.1111/j.1467-8535.1990.tb00285.x<;>Downes T., 1996, Education and …			10.1016/S0360-1315(01)00023-9	Article			362			426WN	COMPUT EDUC	Comput. Educ.	English	47	Mumtaz, Shahid/0000-0001-6364-6149	THE BOULEVARD, LANGFORD LANE, KIDLINGTON, OXFORD OX5 1GB, ENGLAND	MAY	16	OXFORD		J	PERGAMON-ELSEVIER SCIENCE LTD	Mumtaz, Shahid/V-3603-2019	Mumtaz, S (reprint author), Univ Warwick, Inst Educ, Ctr New Technol Res Educ, Coventry CV4 7AL, W Midlands, England.	Computer Science; Education & Educational Research		128	0	24	36	4	Computer Science, Interdisciplinary Applications; Education & Educational Research	129	128	0	0	1	1	4
WOS:000427103400001	Imitate or innovate: Competition of strategy updating attitudes in spatial social dilemma games	Evolution is based on the assumption that competing players update their strategies to increase their individual payoffs. However, while the applied updating method can be different, most of previous works proposed uniform models where players use identical way to revise their strategies. In this work we explore how imitation-based or learning attitude and innovation-based or myopic best-response…	2018	Danku, Zsuzsa<;>Wang, Zhen<;>Szolnoki, Attila	[Danku, Zsuzsa] Univ Nyiregyhaza, Inst Math & Informat, Nyiregyhaza, Hungary.<;>[Wang, Zhen] Hangzhou Dianzi Univ, Sch Cyberspace, Hangzhou 310018, Zhejiang, Peoples R China.<;>[Szolnoki, Attila] Hungarian Acad Sci, Ctr Energy Res, Inst Tech Phys & Mat Sci, POB 49, H-1525 Budapest, Hungary.	CONDITIONAL COOPERATION; DYNAMICS; BIODIVERSITY; BEHAVIOR; PROMOTES		EPL	Danku, Z<;>Wang, Z<;>Szolnoki, A	Antonioni A, 2014, PLOS ONE, V9, DOI 10.1371/journal.pone.0110788<;>Avelino PP, 2014, PHYS REV E, V89, DOI 10.1103/PhysRevE.89.042710<;>Bazeia D, 2017, EPL-EUROPHYS LETT, V119, DOI 10.1209/0295-5075/119/58003<;>Bertran FJL, 2017, J ECON BEHAV ORGAN, V137, P457, DOI 10.1016/j.jebo.2017.03.014<;>BLUME LE, 1993, GAME ECON BEHAV, V5, P387, DOI 10.1006/game.1993.1023<;>Brede M, 2013, PLOS ONE, V8, DOI…			10.1209/0295-5075/121/18002	Article	1286-4854			Hungarian National Research FundOrszagos Tudomanyos Kutatasi Alapprogramok (OTKA) [K-101490]; Natural Science Foundation of Zhejiang ProvinceNatural Science Foundation of Zhejiang Province [LY18F030007, LY18F020017]	This research was supported by the Hungarian National Research Fund (Grant K-101490) and Natural Science Foundation of Zhejiang Province (Grant Nos. LY18F030007 and LY18F020017).	FY8GY	EPL-EUROPHYS LETT	EPL	English	43	Szolnoki, Attila/0000-0002-0907-0406	TEMPLE CIRCUS, TEMPLE WAY, BRISTOL BS1 6BE, ENGLAND	JAN	7	BRISTOL		J	IOP PUBLISHING LTD	Szolnoki, Attila/A-6714-2010	Danku, Z (reprint author), Univ Nyiregyhaza, Inst Math & Informat, Nyiregyhaza, Hungary.	Physics		13	6	20	121	1	Physics, Multidisciplinary	13	13	0	0	0	0	0
WOS:000260262600008	Gender differences in game activity preferences of middle school children: implications for educational game design	Educators and learning theorists suggest that play is one of the most important venues for learning, and games a useful educational tool. This study considers game activity preferences of middle school-aged children, so that educational games might be made more appealing to them. Based on children's activity modes identified in our prior research, we developed the Educational Game Preferences Sur…	2008	Kinzie, Mable B.<;>Joseph, Dolly R. D.	[Kinzie, Mable B.] Univ Virginia, Curry Sch Educ, Dept Leadership Fdn & Policy, Charlottesville, VA 22904 USA.<;>[Joseph, Dolly R. D.] Peabody Sch, Charlottesville, VA USA.	INTERACTIVE LEARNING ENVIRONMENTS; PERCEPTIONS; PLAY	Educational games; Game design; Gender differences; Activity modes; Game play preferences	ETR&D-EDUCATIONAL TECHNOLOGY RESEARCH AND DEVELOPMENT	Kinzie, MB<;>Joseph, DRD	*AAUW COMM TECHN G, 2000, TECH SAVV ED GIRLS N<;>Ajzen I., 1980, UNDERSTANDING ATTITU<;>Apperley TH, 2006, SIMULAT GAMING, V37, P6, DOI 10.1177/1046878105282278<;>BANDURA A, 1977, PSYCHOL REV, V84, P191, DOI 10.1037/0033-295X.84.2.191<;>Beasley B., 2002, MASS COMMUNICATION S, V5, P279, DOI [DOI 10.1207/S15327825MCS0503_3, 10.1207/S15327825MCS0503_3]<;>BROWN JS, 2006, WIRED, V14, P120<;>Brunner C,…			10.1007/s11423-007-9076-z	Article		kinzie@virginia.edu	663			363JC	ETR&D-EDUC TECH RES	ETR&D-Educ. Tech. Res. Dev.	English	54		233 SPRING ST, NEW YORK, NY 10013 USA	DEC	21	NEW YORK		J	SPRINGER		Kinzie, MB (reprint author), Univ Virginia, Curry Sch Educ, Dept Leadership Fdn & Policy, POB 400265, Charlottesville, VA 22904 USA.	Education & Educational Research		75	0	24	56	5-6	Education & Educational Research	75	75	0	0	0	0	0
WOS:000382134800010	Role-play simulations for climate change adaptation education and engagement	In order to effectively adapt to climate change, public officials and other stakeholders need to rapidly enhance their understanding of local risks and their ability to collaboratively and adaptively respond to them. We argue that science-based role-play simulation exercises - a type of 'serious game' involving face-to-face mock decision-making - have considerable potential as education and engag…	2016	Rumore, Danya<;>Schenk, Todd<;>Susskind, Lawrence	[Rumore, Danya] Univ Utah, SJ Quinney Coll Law, Wallace Stegner Ctr, Environm Dispute Resolut Program, 383 South Univ St, Salt Lake City, UT 84112 USA.<;>[Rumore, Danya] Univ Utah, Dept City & Metropolitan Planning, Salt Lake City, UT 84112 USA.<;>[Schenk, Todd] Virginia Tech, Sch Publ & Int Affairs, Urban Affairs & Planning, 207 Architecture Annex 0113,140 Otey St NW, Blacksburg, VA 24061 USA.<;…	POLICY; BARRIERS		NATURE CLIMATE CHANGE	Rumore, D<;>Schenk, T<;>Susskind, L	A. C. C. P. on A. to the I. of C. C. N. R. Council, 2010, AD IMP CLIM CHANG<;>ABT CC, 2002, SERIOUS GAMES<;>ADGER WN, 2007, CLIMATE CHANGE 2007, P717<;>Amundsen H, 2010, ENVIRON PLANN C, V28, P276, DOI 10.1068/c0941<;>Anguelovski I, 2011, CURR OPIN ENV SUST, V3, P169, DOI 10.1016/j.cosust.2010.12.017<;>Barros V, 2014, CLIMATE CHANGE 2014: IMPACTS, ADAPTATION, AND VULNERABILITY, PT A: GLOBAL AND S…			10.1038/NCLIMATE3084	Article	1758-6798	danya.rumore@law.utah.edu	750	University of New Hampshire; National Oceanic and Atmospheric AdministrationNational Oceanic Atmospheric Admin (NOAA) - USA [NA09NOS4190153, 11.419]; Dutch Knowledge for Climate Program through TNO; Program on Negotiation at Harvard Law School; Tufts-MIT Water Diplomacy Program	The New England Climate Adaptation Project was supported with funding from the University of New Hampshire and the National Oceanic and Atmospheric Administration under Cooperative Agreement no. NA09NOS4190153 (CFDA no. 11.419). The IUP received support from the Dutch Knowledge for Climate Program, funded through TNO; the Program on Negotiation at Harvard Law School; and the Tufts-MIT Water Diplo…	DU3TJ	NAT CLIM CHANGE	Nat. Clim. Chang.	English	51	/0000-0002-3434-1319	MACMILLAN BUILDING, 4 CRINAN ST, LONDON N1 9XW, ENGLAND	AUG	6	LONDON		J	NATURE PUBLISHING GROUP		Rumore, D (reprint author), Univ Utah, SJ Quinney Coll Law, Wallace Stegner Ctr, Environm Dispute Resolut Program, 383 South Univ St, Salt Lake City, UT 84112 USA.; Rumore, D (reprint author), Univ Utah, Dept City & Metropolitan Planning, Salt Lake City, UT 84112 USA.	Environmental Sciences & Ecology; Meteorology & Atmospheric Sciences		23	4	30	6	8	Environmental Sciences; Environmental Studies; Meteorology & Atmospheric Sciences	24	23	0	0	0	0	0
WOS:000262804800018	Storification in History education: A mobile game in and about medieval Amsterdam	A mobile and multimedia game designed for History education was analyzed in terms of how it is designed and how it was applied as a narrative learning environment. In History education, narrative can be argued to be very useful to overcome fragmentation of the knowledge of historical characters and events, by relating these with meaningful connections of temporality and sequence (storification). …	2009	Akkerman, Sanne<;>Admiraal, Wilfried<;>Huizenga, Jantina	[Akkerman, Sanne] Univ Utrecht, IVLOS Inst Educ, NL-3508 TC Utrecht, Netherlands.<;>[Admiraal, Wilfried; Huizenga, Jantina] Univ Amsterdam, Grad Sch Teaching & Learning, Amsterdam, Netherlands.		Game-based learning; Location-based technology; Narrative; Storification; History education	COMPUTERS & EDUCATION	Akkerman, S<;>Admiraal, W<;>Huizenga, J	Admiraal W, 2007, INFORM COMM TECH KNO, V4, P1241<;>Aylett R., 2006, TECHNOLOGY MEDIATED<;>Barton Keith C., 2004, TEACHING HIST COMMON<;>Dettori G., 2006, TECHNOLOGY MEDIATED<;>Falk John H., 2000, LEARNING MUSEUMS VIS<;>Gee J. P., 2005, E LEARNING, V2, P5, DOI DOI 10.2304/ELEA.2005.2.1.5<;>Hermans H., 1995, SELF NARRATIVES CONS<;>Jarvela S., 2002, Interactive Learning Environments, V10, P1, DOI 1…			10.1016/j.compedu.2008.09.014	Article		s.f.akkerman@uu.nl	459			399MU	COMPUT EDUC	Comput. Educ.	English	20	Admiraal, Wilfried/0000-0002-1627-3420	THE BOULEVARD, LANGFORD LANE, KIDLINGTON, OXFORD OX5 1GB, ENGLAND	FEB	11	OXFORD		J	PERGAMON-ELSEVIER SCIENCE LTD	Admiraal, Wilfried/F-4741-2014	Akkerman, S (reprint author), Univ Utrecht, IVLOS Inst Educ, POB 80127, NL-3508 TC Utrecht, Netherlands.	Computer Science; Education & Educational Research		62	3	45	52	2	Computer Science, Interdisciplinary Applications; Education & Educational Research	63	62	0	0	0	0	0
WOS:000352625000002	Integrating augmented reality technology to enhance children's learning in marine education	Marine education comprises rich and multifaceted issues. Raising general awareness of marine environments and issues demands the development of new learning materials. This study adapts concepts from digital game-based learning to design an innovative marine learning program integrating augmented reality (AR) technology for lower grade primary school students. The proposed activity integrates phy…	2015	Lu, Su-Ju<;>Liu, Ying-Chieh	[Lu, Su-Ju] Natl Taipei Univ Educ, Dept Digital Technol Design, Taipei, Taiwan.<;>[Liu, Ying-Chieh] Chang Gung Univ, Dept Ind Design, Taoyuan, Taiwan.		marine education; digital game-based learning; augmented reality (AR); interactive learning; primary school students	ENVIRONMENTAL EDUCATION RESEARCH	Lu, SJ<;>Liu, YC	Alcaniz M., 2010, 10 IEEE INT C ADV LE<;>Azuma RT, 1997, PRESENCE-TELEOP VIRT, V6, P355, DOI 10.1162/pres.1997.6.4.355<;>Burguillo JC, 2010, COMPUT EDUC, V55, P566, DOI 10.1016/j.compedu.2010.02.018<;>Cawood S., 2007, AUGMENTED REALITY PR<;>Chen Y. Y., 2012, ADV ENG ED, V3, P79<;>Chuang Y. C., 2010, 2 INT C ED TECHN COM<;>De Castell S, 2003, J CURRICULUM STUD, V35, P649, DOI 10.1080/0022027032000…			10.1080/13504622.2014.911247	Article	1469-5871	lu@tea.ntue.edu.tw	541	National Science Council of the Republic of ChinaNational Science Council of Taiwan [NSC 102-2511-S-152-009-MY2, NSC 102-2410-H-182-014, NSC 101-2511-S-152-004, NSC 98-2515-S-152-003]	The authors would like to thank students, teachers, and research assistants including Fang-Hsuan, Lu., Jheng-Ping, Peng.,Ying-jyun, Jhuang.,Ying-Yu, Chen., Bing-Cheng, Wang., Cian-Huei, Wu., Zih-Han, Wei., Yu-Siang, Huang., who were participating in this research. We gratefully appreciate the National Science Council of the Republic of China for financially supporting this research under Contract…	CF5VJ	ENVIRON EDUC RES	Environ. Educ. Res.	English	35	Liu, Ying-Chieh/0000-0003-1876-7632	2-4 PARK SQUARE, MILTON PARK, ABINGDON OX14 4RN, OXON, ENGLAND	MAY 19	17	ABINGDON		J	ROUTLEDGE JOURNALS, TAYLOR & FRANCIS LTD		Lu, SJ (reprint author), Natl Taipei Univ Educ, Dept Digital Technol Design, Taipei, Taiwan.	Education & Educational Research; Environmental Sciences & Ecology		28	8	118	21	4	Education & Educational Research; Environmental Studies	30	28	0	0	0	0	0
WOS:000315211700017	A knowledge engineering approach to developing educational computer games for improving students' differentiating knowledge	Educational computer games have been recognized as being a promising approach for motivating students to learn. Nevertheless, previous studies have shown that without proper learning strategies or supportive models, the learning achievement of students might not be as good as expected. In this study, a knowledge engineering approach is proposed for developing educational computer games to help st…	2013	Hwang, Gwo-Jen<;>Sung, Han-Yu<;>Hung, Chun-Ming<;>Yang, Li-Hsueh<;>Huang, Iwen	[Hwang, Gwo-Jen; Sung, Han-Yu; Yang, Li-Hsueh] Natl Taiwan Univ Sci & Technol, Grad Inst Digital Learning & Educ, Taipei 106, Taiwan.<;>[Hung, Chun-Ming; Huang, Iwen] Natl Univ Tainan, Dept Informat & Learning Technol, Tainan, Taiwan.	INSTRUCTIONAL SIMULATION GAME; NATURAL-SCIENCE COURSES; MOTIVATION; SOFTWARE; CHILDREN; DESIGN; PERFORMANCE; COMPETITION; LIBRARIES; ATTITUDES		BRITISH JOURNAL OF EDUCATIONAL TECHNOLOGY	Hwang, GJ<;>Sung, HY<;>Hung, CM<;>Yang, LH<;>Huang, I	Anderson LW, 2001, TAXONOMY LEARNING TE<;>Bonanno P, 2008, BRIT J EDUC TECHNOL, V39, P97, DOI 10.1111/j.1467-8535.2007.00732.x<;>Burguillo JC, 2010, COMPUT EDUC, V55, P566, DOI 10.1016/j.compedu.2010.02.018<;>Cagiltay NE, 2007, BRIT J EDUC TECHNOL, V38, P405, DOI 10.1111/j.1467-8535.2007.10705.x<;>Carbonaro M, 2010, COMPUT EDUC, V55, P1098, DOI 10.1016/j.compedu.2010.05.007<;>Chang YC, 2010, INTE…			10.1111/j.1467-8535.2012.01285.x	Article		gjhwang.academic@gmail.com	196			093SH	BRIT J EDUC TECHNOL	Br. J. Educ. Technol.	English	44		111 RIVER ST, HOBOKEN 07030-5774, NJ USA	MAR	14	HOBOKEN		J	WILEY-BLACKWELL		Hwang, GJ (reprint author), Natl Taiwan Univ Sci & Technol, Grad Inst Digital Learning & Educ, 43,Sec 4,Keelung Rd, Taipei 106, Taiwan.	Education & Educational Research		39	1	75	44	2	Education & Educational Research	39	39	0	0	0	0	0
WOS:000301505700004	Quality-Of-Service Provisioning in Decentralized Networks: A Satisfaction Equilibrium Approach	This paper introduces a particular game formulation and its corresponding notion of equilibrium, namely the satisfaction form (SF) and the satisfaction equilibrium (SE). A game in SF models the case where players are uniquely interested in the satisfaction of some individual performance constraints, instead of individual performance optimization. Under this formulation, the notion of equilibrium …	2012	Perlaza, Samir M.<;>Tembine, Hamidou<;>Lasaulce, Samson<;>Debbah, Merouane	[Perlaza, Samir M.] Princeton Univ, Dept Elect Engn, Princeton, NJ 08542 USA.<;>[Debbah, Merouane] SUPELEC, Alcatel Lucent Chair Flexible Radio, F-91192 Gif Sur Yvette, France.<;>[Tembine, Hamidou] SUPELEC, Telecommun Dept, F-91192 Gif Sur Yvette, France.<;>[Lasaulce, Samson] LSS CNRS SUPELEC Paris Sud, F-91192 Gif Sur Yvette, France.	WIRELESS NETWORKS; VARIATIONAL-INEQUALITIES; INTERFERENCE CHANNELS; GAME-THEORY; CONSTRAINTS; DESIGN	Adhoc networks; decentralized networks; game theory; quality-of-service; satisfaction equilibrium; self-configuring devices; strategic learning	IEEE JOURNAL OF SELECTED TOPICS IN SIGNAL PROCESSING	Perlaza, SM<;>Tembine, H<;>Lasaulce, S<;>Debbah, M	Altman E, 2003, IEEE T AUTOMAT CONTR, V48, P839, DOI 10.1109/TAC.2003.811264<;>Altman E, 2009, IEEE T AUTOMAT CONTR, V54, P2435, DOI 10.1109/TAC.2009.2029302<;>Border K.C., 1985, FIXED POINT THEOREMS<;>Borel E, 1921, CR HEBD ACAD SCI, V173, P1304<;>CARLEIAL AB, 1978, IEEE T INFORM THEORY, V24, P60, DOI 10.1109/TIT.1978.1055812<;>DEBREU G, 1952, P NATL ACAD SCI USA, V38, P886, DOI 10.1073/pnas.38.…			10.1109/JSTSP.2011.2180507	Article	1941-0484	perlaza@princeton.edu; tembine@ieee.org; lasaulce@lss.supelec.fr; merouane.debbah@supelec.fr	116			908QR	IEEE J-STSP	IEEE J. Sel. Top. Signal Process.	English	32	h., tembine d./0000-0002-1604-8223;	445 HOES LANE, PISCATAWAY, NJ 08855-4141 USA	APR	13	PISCATAWAY		J	IEEE-INST ELECTRICAL ELECTRONICS ENGINEERS INC	h., tembine d./H-3589-2013; Debbah, Merouane/B-6261-2011	Perlaza, SM (reprint author), Princeton Univ, Dept Elect Engn, Princeton, NJ 08542 USA.	Engineering		44	0	3	6	2	Engineering, Electrical & Electronic	46	44	0	0	0	0	0
WOS:000333200200005	Embedding diagnostic mechanisms in a digital game for learning mathematics	Mathematics is closely related to daily life, but it is also one of the lessons which often cause anxiety to primary school students. Digital game-based learning (DGBL) has been regarded as a sound learning strategy in raising learner willingness and interest in many disciplines. Thus, ways of designing a DGBL system to mitigate anxiety are well worth studying. This study adopts an Input-Process-…	2014	Huang, Yueh-Min<;>Huang, Shu-Hsien<;>Wu, Ting-Ting	[Huang, Yueh-Min; Huang, Shu-Hsien] Natl Cheng Kung Univ, Dept Engn Sci, Tainan 701, Taiwan.<;>[Wu, Ting-Ting] Chia Nan Univ Pharm & Sci, Dept Informat Management, Tainan 71710, Taiwan.	SYSTEM; EDUCATION; DESIGN; IMPACT; IMPLEMENTATION; STRATEGIES; MOTIVATION; ENGLISH	Digital game-based learning; Diagnostic mechanism; Mathematics anxiety; ARCS motivation theory	ETR&D-EDUCATIONAL TECHNOLOGY RESEARCH AND DEVELOPMENT	Huang, YM<;>Huang, SH<;>Wu, TT	Admiraal W, 2011, COMPUT HUM BEHAV, V27, P1185, DOI 10.1016/j.chb.2010.12.013<;>ALEXANDER L, 1989, MEAS EVAL COUNS DEV, V22, P143, DOI 10.1080/07481756.1989.12022923<;>Bloom B, 1956, TAXONOMY ED OBJECTIV<;>Brown J. S., 1989, EDUC RES, V18, P32, DOI DOI 10.3102/0013189X018001032<;>Chang KE, 2012, COMPUT EDUC, V58, P775, DOI 10.1016/j.compedu.2011.10.002<;>Chatterjee Kalyan, 1986, INT J RES MARK, V…			10.1007/s11423-013-9315-4	Article	1556-6501	huang@mail.ncku.edu.tw; shuhsienhuang@gmail.com; wutt0331@mail.chna.edu.tw	207			AD4EP	ETR&D-EDUC TECH RES	ETR&D-Educ. Tech. Res. Dev.	English	52	Huang, Shu-Hsien/0000-0003-3907-232X	233 SPRING ST, NEW YORK, NY 10013 USA	APR	21	NEW YORK		J	SPRINGER		Huang, YM (reprint author), Natl Cheng Kung Univ, Dept Engn Sci, 1 Ta Hsueh Rd, Tainan 701, Taiwan.	Education & Educational Research		33	4	99	62	2	Education & Educational Research	33	33	0	0	0	0	0
WOS:000367468900007	Can physical education and physical activity outcomes be developed simultaneously using a game-centered approach?	The primary objective of this study was to evaluate the efficacy of a pilot intervention using a game-centered approach for improvement of physical activity (PA) and physical education (PE) outcomes simultaneously, and if this had an impact on enjoyment of PE. A group-randomized controlled trial with a 7-week wait-list control group was conducted in one primary school in the Hunter Region, NSW, A…	2016	Miller, Andrew<;>Christensen, Erin<;>Eather, Narelle<;>Gray, Shirley<;>Sproule, John<;>Keay, Jeanne<;>Lubans, David	[Miller, Andrew; Christensen, Erin; Eather, Narelle] Univ Newcastle, Sch Educ, Phys Educ, Callaghan, NSW 2258, Australia.<;>[Gray, Shirley; Sproule, John] Univ Edinburgh, Moray House Sch Educ, Edinburgh EH8 9YL, Midlothian, Scotland.<;>[Keay, Jeanne] Univ West Scotland, Hamilton, South Lanark, Scotland.<;>[Lubans, David] Univ Newcastle, Sch Educ, Callaghan, NSW 2258, Australia.	FUNDAMENTAL MOVEMENT SKILLS; TEACHING GAMES; NONLINEAR PEDAGOGY; SCHOOL; CHILDREN; PERFORMANCE; INTERVENTIONS; INSTRUCTION; FITNESS; HEALTH	Physical activity; physical education; fundamental movement skills; professional development; motor skills; game-centered approach; nonlinear pedagogy; primary school	EUROPEAN PHYSICAL EDUCATION REVIEW	Miller, A<;>Christensen, E<;>Eather, N<;>Gray, S<;>Sproule, J<;>Keay, J<;>Lubans, D	AMES C, 1992, J EDUC PSYCHOL, V84, P261, DOI 10.1037/0022-0663.84.3.261<;>ARMOUR K. M., 2004, PHYS EDUC SPORT PEDA, V9, P3, DOI DOI 10.1080/1740898042000208098<;>Atencio M, 2014, EUR PHYS EDUC REV, V20, P244, DOI 10.1177/1356336X14524853<;>Barnett LM, 2011, MED SCI SPORT EXER, V43, P898, DOI 10.1249/MSS.0b013e3181fdfadd<;>Barnett LM, 2008, INT J BEHAV NUTR PHY, V5, DOI 10.1186/1479-5868-5-40<;>Ba…			10.1177/1356336X15594548	Article	1741-2749	andrew.miller@newcastle.edu.au				DA0EF	EUR PHYS EDUC REV	Eur. Phys. Educ. Rev.	English	78	Lubans, David/0000-0002-0204-8257	1 OLIVERS YARD, 55 CITY ROAD, LONDON EC1Y 1SP, ENGLAND	FEB	22	LONDON		J	SAGE PUBLICATIONS LTD	Lubans, David Revalds/G-7436-2013	Miller, A (reprint author), Univ Newcastle, Sch Educ, EN 205,10 Chittaway Rd, Callaghan, NSW 2258, Australia.	Education & Educational Research		22	1	4	22	1	Education & Educational Research	22	22	0	0	0	0	0
WOS:000394062900038	Exploring how individual traits influence enjoyment in a mobile learning game	This study investigated individual traits as predictors of game enjoyment by including learning style, intrinsic motivation, collaboration skills, and computer game attitude as key parts of a model that also included achievement. Results of correlation and regression analyses revealed that intrinsic motivation was the only variable to predict game enjoyment. This supports the conceptualization of…	2017	Baek, Youngkyun<;>Touati, Achraf	[Baek, Youngkyun] Boise State Univ, Dept Educ Technol, Boise, ID 83725 USA.<;>[Touati, Achraf] Boise State Univ, Dept Educ Technol, Boise, ID 83725 USA.	INTRINSIC MOTIVATION; MEDIA ENJOYMENT; FLOW; SATISFACTION; ACHIEVEMENT; ENGAGEMENT; ATTITUDE; PLAY	Enjoyment; Mobile learning game; Learning styles; Collaboration skills; Computer game attitude; Minecraft	COMPUTERS IN HUMAN BEHAVIOR	Baek, Y<;>Touati, A	Aabom H., 2014, EXPLORING INTRINSIC<;>Ahmed W, 2013, J EDUC PSYCHOL, V105, P150, DOI 10.1037/a0030160<;>Baek Y., 2015, SMART COMPUTING REV, V5, P368, DOI DOI 10.6029/smartcr.2015.05.001<;>Bandura A, 2006, SELF EFFICACY BELIEF, V5, P307, DOI DOI 10.1017/CBO9781107415324.004<;>BEBBINGTON S., 2015, J INFORM LITERACY, V9, P6, DOI DOI 10.11645/9.2.2029<;>Brand J., 2013, CRAFTING MINDS MINEC<;>Brown St…			10.1016/j.chb.2016.12.053	Article	1873-7692	youngkyunbaek@boisestate.edu; achraftouati@u.boisestate.edu	357			EK6VB	COMPUT HUM BEHAV	Comput. Hum. Behav.	English	89		THE BOULEVARD, LANGFORD LANE, KIDLINGTON, OXFORD OX5 1GB, ENGLAND	APR	11	OXFORD		J	PERGAMON-ELSEVIER SCIENCE LTD		Baek, Y (reprint author), Boise State Univ, Dept Educ Technol, Boise, ID 83725 USA.	Psychology		17	5	51	69		Psychology, Multidisciplinary; Psychology, Experimental	17	16	0	0	0	0	0
WOS:000284224800004	Massively multiplayer online role-playing games as arenas for second language learning	This article investigates contemporary research on the use of massively multiplayer online role-playing games (MMORPGs) in language education. The development and key features of these games are explored. This is followed by an examination of the theories proposed as a basis for game-based learning, and the claims made regarding the value of utilizing network-based gaming in computer assisted lan…	2010	Peterson, Mark	Kyoto Univ, Grad Sch Human & Environm Studies, Sakyo Ku, Kyoto, Japan.	SIMULATIONS	gaming; MMORPGs; virtual environments	COMPUTER ASSISTED LANGUAGE LEARNING	Peterson, M	Aldrich C., 2009, LEARNING ONLINE GAME<;>Anderson TAF, 2008, DIGITEL 2008: SECOND IEEE INTERNATIONAL CONFERENCE ON DIGITAL GAME AND INTELLIGENT TOY ENHANCED LEARNING, PROCEEDINGS, P188, DOI 10.1109/DIGITEL.2008.39<;>Ang Chee Siang, 2006, HDB RES INSTRUCTIONA, P1<;>Bartle Richard, 2003, DESIGNING VIRTUAL WO<;>Bryant T, 2008, AGE EMPIRES ZORK USI<;>BRYANT T, 2007, GAMES IDEAL LEARNING<;>Bryant Todd…			10.1080/09588221.2010.520673	Article	1744-3210	M.Peterson@fx8.ecs.kyoto-u.ac.jp	439			680IE	COMPUT ASSIST LANG L	Comput. Assist. Lang. Learn.	English	37		2-4 PARK SQUARE, MILTON PARK, ABINGDON OX14 4RN, OXON, ENGLAND		11	ABINGDON		J	ROUTLEDGE JOURNALS, TAYLOR & FRANCIS LTD	Peterson, Mark/C-3807-2019	Peterson, M (reprint author), Kyoto Univ, Grad Sch Human & Environm Studies, Sakyo Ku, Yoshida Nihonmatsu Cho, Kyoto, Japan.	Education & Educational Research; Linguistics		54	3	61	23	5	Education & Educational Research; Linguistics; Language & Linguistics	54	53	0	0	0	0	0
WOS:000209270800005	Active-learning strategies: The use of a game to reinforce learning in nursing education. A case study	The majority of nursing students are kinesthetic learners, preferring a hands-on, active approach to education. Research shows that active-learning strategies can increase student learning and satisfaction. This study looks at the use of one active-learning strategy, a Jeopardy-style game, `Nursopardy', to reinforce Fundamentals of Nursing material, aiding in students' preparation for a standardi…	2013	Boctor, Lisa	Univ Alabama, Huntsville, AL 35899 USA.		Nursing education; Games; Active learning	NURSE EDUCATION IN PRACTICE	Boctor, L	[Anonymous], 2012, A TREBEK HOST<;>Armbruster P, 2009, CBE-LIFE SCI EDUC, V8, P203, DOI 10.1187/cbe.09-03-0025<;>Baid H, 2010, NURS EDUC TODAY, V30, P548, DOI 10.1016/j.nedt.2009.11.007<;>Bays CL, 1997, J NURS EDUC, V36, P292<;>Beyea S., 2006, EVIDENCE BASED PRACT, P1<;>Bhoopathi PS, 2006, COCHRANE DB SYST REV, DOI 10.1002/14651858.CD001471.pub2<;>Blakely G, 2010, NURS HEALTH SCI, V12, P27, DOI 1…			10.1016/j.nepr.2012.07.010	Article		lmb0006@uah.edu	100			V37IZ	NURSE EDUC PRACT	Nurse Educ. Pract.	English	27		THE BOULEVARD, LANGFORD LANE, KIDLINGTON, OXFORD OX5 1GB, OXON, ENGLAND	MAR	5	OXFORD	22910398	J	ELSEVIER SCI LTD		Boctor, L (reprint author), Univ Alabama, 301 Sparkman Dr, Huntsville, AL 35899 USA.	Nursing		37	1	19	13	2	Nursing	41	37	0	0	0	0	0
WOS:000372687500036	Business simulation games with and without supervision: An analysis based on the TAM model	Training in business administration is evolving significantly over recent years. Training in business administration is now building on the acquisition of competences in a variety of on-site and off-site subjects using diverse teaching and learning methods. One of the aspects determining the success of this type of methodology is people's opinion. This research analyzes the degree of acceptance b…	2016	Pando-Garcia, Julian<;>Perianez-Canadillas, Inaki<;>Charterina, Jon	[Pando-Garcia, Julian; Perianez-Canadillas, Inaki; Charterina, Jon] Univ Basque Country UPV EHU, Lehendakari Aguirre 83, Bilbao 48015, Spain.	TECHNOLOGY ACCEPTANCE MODEL; USER ACCEPTANCE; HIGHER-EDUCATION; PERCEIVED EASE; VARIABLES	TAM; Innovation; Learning management; Business games	JOURNAL OF BUSINESS RESEARCH	Pando-Garcia, J<;>Perianez-Canadillas, I<;>Charterina, J	Abt C, 1970, SERIOUS GAMES<;>Agarwal R, 1999, DECISION SCI, V30, P361, DOI 10.1111/j.1540-5915.1999.tb01614.x<;>Ajzen I., 1980, UNDERSTANDING ATTITU<;>ANDERSON JC, 1988, PSYCHOL BULL, V103, P411, DOI 10.1037/0033-2909.103.3.411<;>BAGOZZI RP, 1990, J CONSUM RES, V17, P127, DOI 10.1086/208543<;>Baldissin N, 2013, BUSINESS GAME BASED<;>BANDURA A, 1982, AM PSYCHOL, V37, P122, DOI 10.1037/0003-066X.37…			10.1016/j.jbusres.2015.10.046	Article	1873-7978	julian.pando@ehu.eus; inaki.perianez@ehu.eus; jon.charterina@ehu.eus	1736			DH3LC	J BUS RES	J. Bus. Res.	English	52	Perianez-Canadillas, Inaki/0000-0003-4611-1382; PANDO-GARCIA, JULIAN/0000-0003-2933-1148; Charterina, Jon/0000-0002-7028-7268	STE 800, 230 PARK AVE, NEW YORK, NY 10169 USA	MAY	6	NEW YORK		J	ELSEVIER SCIENCE INC	PANDO-GARCIA, JULIAN JP/E-9018-2018	Pando-Garcia, J (reprint author), Univ Basque Country UPV EHU, Lehendakari Aguirre 83, Bilbao 48015, Spain.	Business & Economics		21	2	52	69	5	Business	23	21	0	0	0	0	0
WOS:000283358600002	Towards affective camera control in games	Information about interactive virtual environments, such as games, is perceived by users through a virtual camera. While most interactive applications let users control the camera, in complex navigation tasks within 3D environments users often get frustrated with the interaction. In this paper, we propose inclusion of camera control as a vital component of affective adaptive interaction in games.…	2010	Yannakakis, Georgios N.<;>Martinez, Hector P.<;>Jhala, Arnav	[Yannakakis, Georgios N.; Martinez, Hector P.] IT Univ Copenhagen, Ctr Comp Games Res, DK-2300 Copenhagen S, Denmark.<;>[Jhala, Arnav] Univ Calif Santa Cruz, Santa Cruz, CA 95064 USA.	HEART-RATE-VARIABILITY	Camera control; Player experience modeling; Skin conductance; Blood volume pulse; Neuro-evolution; Preference learning	USER MODELING AND USER-ADAPTED INTERACTION	Yannakakis, GN<;>Martinez, HP<;>Jhala, A	AMERSON D, 2005, ACM ACE, P369<;>Aylett R, 2006, IEEE COMPUT GRAPH, V26, P42, DOI 10.1109/MCG.2006.71<;>AYLETT R, 2006, P INT C AUT PLANN SC, P2<;>Bares W., 2000, Proceedings ACM Multimedia 2000, P177, DOI 10.1145/354384.354463<;>BARES W, 1997, USER MODELING<;>BLINN J, 1988, IEEE COMPUT GRAPH, V8, P76, DOI 10.1109/38.7751<;>Bourne O, 2008, CONSTRAINTS, V13, P180, DOI 10.1007/s10601-007-9026-8<;>B…			10.1007/s11257-010-9078-0	Article	1573-1391	yannakakis@itu.dk; hpma@itu.dk; jhala@cs.ucsc.edu	340	Danish Research Agency, Ministry of Science, Technology and InnovationMinistry of Energy, Science, Technology, Environment and Climate Change (MESTECC), Malaysia [274-09-0083]	The authors would like to thank the anonymous reviewers for their comments and all the participants of the experiment. The research was supported in part by the Danish Research Agency, Ministry of Science, Technology and Innovation; project name: AGameComIn; project number: 274-09-0083.	669NX	USER MODEL USER-ADAP	User Model. User-Adapt. Interact.	English	45	Yannakakis, Georgios N./0000-0001-7793-1450; Jhala, Arnav/0000-0003-3874-1720	VAN GODEWIJCKSTRAAT 30, 3311 GZ DORDRECHT, NETHERLANDS	OCT	28	DORDRECHT		J	SPRINGER	Yannakakis, Georgios N./R-9213-2016	Yannakakis, GN (reprint author), IT Univ Copenhagen, Ctr Comp Games Res, Rued Langgaards Vej 7,Room 4B05, DK-2300 Copenhagen S, Denmark.	Computer Science		50	0	11	20	4	Computer Science, Cybernetics	50	50	0	0	0	0	0
WOS:000307619400019	Impact of a web based interactive simulation game (PULSE) on nursing students' experience and performance in life support training - A pilot study	The delivery of effective life support measures is highly associated with the quality, design and implementation of the education that underpins it. Effectively responding to a critical event is a requirement for all nurses illustrating the need for effective educational approaches from pre-registration training through to enhancing and maintaining life support skills after qualification. This pa…	2012	Cook, Neal F.<;>McAloon, Toni<;>O'Neill, Philip<;>Beggs, Richard	[Cook, Neal F.] Univ Ulster, Sch Nursing, Londonderry BT47 1SA, England.<;>[McAloon, Toni] Univ Ulster, Sch Nursing, Coleraine BT52 1SA, Londonderry, North Ireland.<;>[O'Neill, Philip; Beggs, Richard] Univ Ulster, Newtownabbey BT37 0QB, North Ireland.	CARDIOPULMONARY-RESUSCITATION SKILLS; HUMAN PATIENT SIMULATOR; CPR PERFORMANCE; NURSES; GRADUATE; SYSTEM	Simulation; Life support training; Nursing students; Serious games; Educational multimedia	NURSE EDUCATION TODAY	Cook, NF<;>McAloon, T<;>O'Neill, P<;>Beggs, R	Allery LA, 2004, MED TEACH, V26, P504, DOI 10.1080/01421590412331285423<;>Beaubien J.M., 2004, QUAL SAF HEALTH CARE, V1, P1<;>Beggs R., 2007, WHAT WOMEN WAN UNPUB<;>Beggs R., 2009, 1 INT IEEE C SER GAM<;>Blakely G, 2009, J ADV NURS, V65, P259, DOI 10.1111/j.1365-2648.2008.04843.x<;>Bradley EH, 2007, HEALTH SERV RES, V42, P1758, DOI 10.1111/j.1475-6773.2006.00684.x<;>Brindley P.G., 2007, CANADIAN …			10.1016/j.nedt.2011.09.013	Article	1532-2793	nf.cook@ulster.ac.uk; t.mcaloon@ulster.ac.uk; p.oneill@ulster.ac.uk; rtg.beggs@ulster.ac.uk	720			990GQ	NURS EDUC TODAY	Nurse Educ. Today	English	39		JOURNAL PRODUCTION DEPT, ROBERT STEVENSON HOUSE, 1-3 BAXTERS PLACE, LEITH WALK, EDINBURGH EH1 3AF, MIDLOTHIAN, SCOTLAND	AUG	7	EDINBURGH	22082881	J	CHURCHILL LIVINGSTONE		Cook, NF (reprint author), Univ Ulster, Sch Nursing, Northland Rd, Londonderry BT47 1SA, England.	Education & Educational Research; Nursing		40	0	43	32	6	Education, Scientific Disciplines; Nursing	41	40	0	0	0	0	0
WOS:000342967800022	Digital Game-Based Learning Supports Student Motivation, Cognitive Success, and Performance Outcomes	Traditional multimedia learning is primarily based on the cognitive load concept of information processing theory. Recent digital game-based learning (DGBL) studies have focused on exploring content support for learning motivation and related game characteristics. Motivation, volition, and performance (MVP) theory indicates that cognitive load and learning motivation simultaneously influence perf…	2014	Woo, Jeng-Chung	Natl Taipei Univ Educ, Dept Arts & Plast Design, Taipei, Taiwan.	MENTAL EFFORT; LOAD; EDUCATION; IMPACT	DGBL; Motivation; Cognitive load; Performance; Computer-aided manufacturing	EDUCATIONAL TECHNOLOGY & SOCIETY	Woo, JC	Ang CS, 2007, INTERACT COMPUT, V19, P167, DOI 10.1016/j.intcom.2006.08.006<;>Astleitner H., 2004, J ED MULTIMEDIA HYPE, V13, P3<;>Ayres P, 2006, LEARN INSTR, V16, P389, DOI 10.1016/j.learninstruc.2006.09.001<;>Ayres P, 2007, APPL COGNITIVE PSYCH, V21, P695, DOI 10.1002/acp.1343<;>Berlyne D. E., 1960, CONFLICT AROUSAL CUR<;>Bloom B, 1956, TAXONOMY ED OBJECTIV<;>Cierniak G, 2009, COMPUT HUM BEHAV, …				Article	1436-4522	wwwjc2000@gmail.com	307	National Science Council of TaiwanNational Science Council of Taiwan [NSC 101-2511-S-152 -013]	This work was supported in part by the National Science Council of Taiwan, under Grant NSC 101-2511-S-152 -013.	AQ7BO	EDUC TECHNOL SOC	Educ. Technol. Soc.	English	41		129, SEC 1, HEPING E RD, EDUCATION BUILDING, RM 611, TAIPEI, 10644, TAIWAN	JUL	17	TAIPEI		J	NATL TAIWAN NORMAL UNIV, TAIWAN		Woo, JC (reprint author), Natl Taipei Univ Educ, Dept Arts & Plast Design, Taipei, Taiwan.	Education & Educational Research		30	2	58	17	3	Education & Educational Research	31	30	0	0	0	0	0
WOS:000367356500006	Long-term LEGO therapy with humanoid robot for children with ASD	To utilise the knowledge gained from highly specialised domains as autism therapy to robot-based interactive training platforms, an innovative design approach is needed. We present the process of content creation and co-design of LEGO therapy for children with autism spectrum disorders performed by a humanoid robot. The co-creation takes place across the disciplines of autism therapy, and behavio…	2015	Barakova, Emilia I.<;>Bajracharya, Prina<;>Willemsen, Marije<;>Lourens, Tino<;>Huskens, Bibi	[Barakova, Emilia I.; Bajracharya, Prina; Willemsen, Marije] Eindhoven Univ Technol, Fac Ind Design, POB 513, NL-5600 MB Eindhoven, Netherlands.<;>[Lourens, Tino] TiViPE, Helmond, Netherlands.<;>[Huskens, Bibi] Dr Leo Kannerhuis, Res & Dev, Doorwerth, Netherlands.	AUTISM SPECTRUM DISORDERS; INTERVENTION; INDIVIDUALS; GAMES	LEGO therapy with robots; humanoid robots; children with ASD; participatory co-creation design; long-term interaction with a robot	EXPERT SYSTEMS	Barakova, EI<;>Bajracharya, P<;>Willemsen, M<;>Lourens, T<;>Huskens, B	American Psychiatric Association, 2000, DIAGN STAT MAN MENT<;>Baker M. J., 2000, J POSIT BEHAV INTERV, V2, P66, DOI [DOI 10.1177/109830070000200201, 10.1177/109830070000200201]<;>Barakova Emilia, 2013, Natural and Artificial Models in Computation and Biology. 5th International Work-Conference on the Interplay Between Natural and Artificial Computation, IWINAC 2013. Proceedings, Part I: LNCS 7930,…			10.1111/exsy.12098	Article	1468-0394	e.i.barakova@tue.nl	709	Innovation-Oriented Research Program Integral Product Creation and Realization (IOP IPCR) of the Netherlands Ministry of Economic Affairs, Agriculture and Innovation	The authors acknowledge the support of the Innovation-Oriented Research Program Integral Product Creation and Realization (IOP IPCR) of the Netherlands Ministry of Economic Affairs, Agriculture and Innovation. We would also like to thank all the children and trainers who participated in the sessions. Special thanks to Mr Terence B. Nelson, a student assistant, who insured faultless with respect t…	CZ8NN	EXPERT SYST	Expert Syst.	English	34	barakova, emilia/0000-0001-5688-4878	111 RIVER ST, HOBOKEN 07030-5774, NJ USA	DEC	12	HOBOKEN		J	WILEY		Barakova, EI (reprint author), Eindhoven Univ Technol, Fac Ind Design, POB 513, NL-5600 MB Eindhoven, Netherlands.	Computer Science		25	1	39	32	6	Computer Science, Artificial Intelligence; Computer Science, Theory & Methods	25	25	0	0	0	0	0
WOS:000389659200041	Serious Gaming for Water Systems Planning and Management	Water systems planning and management share the same roots with gaming, as they rely on concepts in systems analysis, operations research and decision sciences. This paper focuses on Serious Games (those used for purposes other than mere entertainment), with applications in the area of water systems planning and management. A survey of published work on gaming is carried out with particular atten…	2016	Savic, Dragan A.<;>Morley, Mark S.<;>Khoury, Mehdi	[Savic, Dragan A.; Morley, Mark S.; Khoury, Mehdi] Univ Exeter, Ctr Water Syst, North Pk Rd, Exeter EX4 4QF, Devon, England.	SIMULATION; GAME; DESIGN; ALGORITHMS; POLICY; MODEL	serious games; water infrastructure; flood; drought; simulation; visualization; stakeholder engagement; shared vision planning; role playing	WATER	Savic, DA<;>Morley, MS<;>Khoury, M	Abt C, 1970, SERIOUS GAMES<;>[Anonymous], 2016, TYGRON ENGINE<;>[Anonymous], 2015, GAM WORLD WAT DAY<;>[Anonymous], SERIOUS GAMES<;>Bassi AM, 2015, SIMULAT GAMING, V46, P404, DOI 10.1177/1046878115580412<;>Chew C., 2014, P 11 INT C HYDR HIC2<;>D'Artista BR, 2007, ENVIRON MODELL SOFTW, V22, P1679, DOI 10.1016/j.envsoft.2006.09.004<;>Danish Hydraulic Institute, 2014, WAT ENV<;>Douven W, 2014, WATER…			10.3390/w8100456	Article	2073-4441	d.savic@exeter.ac.uk; m.s.morley@exeter.ac.uk; m.khoury@exeter.ac.uk		UK Engineering and Physical Sciences Research CouncilEngineering & Physical Sciences Research Council (EPSRC) [EP/M018865/1]; Engineering and Physical Sciences Research CouncilEngineering & Physical Sciences Research Council (EPSRC) [EP/M018865/1]	The authors would like to acknowledge the funding provided by the UK Engineering and Physical Sciences Research Council, grant EP/M018865/1 (The Nexus Game).	EE5PD	WATER-SUI	Water	English	48	Savic, Dragan/0000-0001-9567-9041; Savic, Dragan A/0000-0001-9567-9041; Morley, Mark/0000-0002-4050-3230	ST ALBAN-ANLAGE 66, CH-4052 BASEL, SWITZERLAND	OCT	17	BASEL		J	MDPI	Savic, Dragan/L-8559-2019; Savic, Dragan A/G-2071-2012	Savic, DA (reprint author), Univ Exeter, Ctr Water Syst, North Pk Rd, Exeter EX4 4QF, Devon, England.	Water Resources		20	0	17	8	10	Water Resources	20	20	0	0	0	0	0
WOS:000401207300008	Teacher perceptions of the value of game-based learning in secondary education	Teachers' perceptions of the usefulness of digital games might be a reason for the limited application of digital games in education. However, participants in most studies of teaching with digital games are teachers who do not use digital games regularly in their teaching. This study examined the practice-based perceptions of teachers who do teach with digital games - either playing or creating g…	2017	Huizenga, J. C.<;>ten Dam, G. T. M.<;>Voogt, J. M.<;>Admiraal, W. F.	[Huizenga, J. C.; ten Dam, G. T. M.; Voogt, J. M.] Univ Amsterdam, Res Inst Child Dev & Educ, Postbus 15780, NL-1001 NG Amsterdam, Netherlands.<;>[Admiraal, W. F.] Leiden Univ, Grad Sch Teaching, Wassenaarseweg 62A, NL-2333 AL Leiden, Netherlands.	COMPUTER GAMES; SCHOOL TEACHERS; SERIOUS GAMES; DIGITAL GAMES; CLASSROOM; STUDENTS; COMPETITION; TECHNOLOGY; MOTIVATION; ENGAGEMENT	Applications in subject areas; Media in education; Secondary education	COMPUTERS & EDUCATION	Huizenga, JC<;>ten Dam, GTM<;>Voogt, JM<;>Admiraal, WF	Abt C, 1970, SERIOUS GAMES<;>Allsop Y, 2013, PROC EUR CONF GAME, P1<;>Arici A. D., 2008, THESIS<;>Bourgonjon J, 2013, COMPUT EDUC, V67, P21, DOI 10.1016/j.compedu.2013.02.010<;>Can G, 2006, EDUC TECHNOL SOC, V9, P308<;>Clark D. B., 2015, REV ED RES<;>Connolly TM, 2012, COMPUT EDUC, V59, P661, DOI 10.1016/j.compedu.2012.03.004<;>De Grove F, 2012, COMPUT HUM BEHAV, V28, P2023, DOI 10.1016/j.chb.201…			10.1016/j.compedu.2017.03.008	Article	1873-782X	j.c.huizenga@uva.nl; g.t.m.tendam@uva.nl; j.m.voogt@uva.nl; w.f.admiraal@iclon.leide-nuniv.nl	115			EU7IA	COMPUT EDUC	Comput. Educ.	English	52	Admiraal, Wilfried/0000-0002-1627-3420	THE BOULEVARD, LANGFORD LANE, KIDLINGTON, OXFORD OX5 1GB, ENGLAND	JUL	11	OXFORD		J	PERGAMON-ELSEVIER SCIENCE LTD	Admiraal, Wilfried/F-4741-2014	Huizenga, JC (reprint author), Univ Amsterdam, Res Inst Child Dev & Educ, Postbus 15780, NL-1001 NG Amsterdam, Netherlands.	Computer Science; Education & Educational Research		15	2	65	110		Computer Science, Interdisciplinary Applications; Education & Educational Research	15	15	0	0	0	0	0
WOS:000437245700021	Gamification in Action: Theoretical and Practical Considerations for Medical Educators	Gamification involves the application of game design elements to traditionally nongame contexts. It is increasingly being used as an adjunct to traditional teaching strategies in medical education to engage the millennial learner and enhance adult learning. The extant literature has focused on determining whether the implementation of gamification results in better learning outcomes, leading to a…	2018	Rutledge, Chrystal<;>Walsh, Catharine M.<;>Swinger, Nathan<;>Auerbach, Marc<;>Castro, Danny<;>Dewan, Maya<;>Khattab, Mona<;>Rake, Alyssa<;>Harwayne-Gidansky, Ilana<;>Raymond, Tia T.<;>Maa, Tensing<;>Chang, Todd P.	[Rutledge, Chrystal] Univ Alabama, Sch Med, Dept Pediat, Div Pediat Crit Care, Tuscaloosa, AL 35401 USA.<;>[Rutledge, Chrystal] Childrens Alabama Pediat Simulat Ctr, Birmingham, AL USA.<;>[Walsh, Catharine M.] Univ Toronto, Fac Med, Dept Paediat, Toronto, ON, Canada.<;>[Walsh, Catharine M.] Hosp Sick Children, Div Gastroenterol Hepatol & Nutr, Toronto, ON, Canada.<;>[Walsh, Catharine M.] Wilson C…	INTRINSIC MOTIVATION; SERIOUS GAMES; GOAL; COMPETITION; LEARNER; ENGAGEMENT; REWARDS; SYSTEM; TASK		ACADEMIC MEDICINE	Rutledge, C<;>Walsh, CM<;>Swinger, N<;>Auerbach, M<;>Castro, D<;>Dewan, M<;>Khattab, M<;>Rake, A<;>Harwayne-Gidansky, I<;>Raymond, TT<;>Maa, T<;>Chang, TP	Avidan A, 2015, INT J MED INFORM, V84, P271, DOI 10.1016/j.ijmedinf.2014.12.007<;>Baranowski T, 2013, GAMES HEALTH J, V2, P194, DOI 10.1089/g4h.2013.0617<;>Bedwell WL, 2012, SIMULAT GAMING, V43, P729, DOI 10.1177/1046878112439444<;>Blake A, 2016, MED EDUC, V50, P1094, DOI 10.1111/medu.13116<;>Bouvier P, 2014, SIMULAT GAMING, V45, P491, DOI 10.1177/1046878114553571<;>Brydges R, 2012, SIMUL HEALTHC…			10.1097/ACM.0000000000002183	Article	1938-808X	crutledge@peds.uab.edu	1020			GL5WU	ACAD MED	Acad. Med.	English	53	Harwayne-Gidansky, Ilana/0000-0001-7987-6440	TWO COMMERCE SQ, 2001 MARKET ST, PHILADELPHIA, PA 19103 USA	JUL	7	PHILADELPHIA	29465450	J	LIPPINCOTT WILLIAMS & WILKINS	Castro, Danny/J-2450-2019; Harwayne-Gidansky, Ilana/I-9528-2019	Rutledge, C (reprint author), 1601 5th Ave S,CPPI Suite 102, Birmingham, AL 35233 USA.	Education & Educational Research; Health Care Sciences & Services		10	4	30	93	7	Education, Scientific Disciplines; Health Care Sciences & Services	10	10	0	0	0	0	0
WOS:000456761400004	Gamification: A key determinant of massive open online course (MOOC) success	Massive open online courses (MOOCs), contribute significantly to individual empowerment because they can help people learn about a wide range of topics. To realize the full potential of MOOCs, we need to understand their factors of success, here defined as the use, user satisfaction, along the individual and organizational performance resulting from the user involvement. We propose a theoretical …	2019	Aparicio, Manuela<;>Oliveira, Tiago<;>Bacao, Fernando<;>Painho, Marco	[Aparicio, Manuela] Univ Nova Lisboa, Nova Informat Management Sch NOVA IMS, Inst Univ Lisboa ISCTE IUL ISTAR IUL, Campus Campolide, P-1070312 Lisbon, Portugal.<;>[Oliveira, Tiago; Bacao, Fernando; Painho, Marco] Univ Nova Lisboa, Nova Informat Management Sch NOVA IMS, Campus Campolide, P-1070312 Lisbon, Portugal.	INFORMATION-SYSTEMS SUCCESS; STRUCTURAL EQUATION MODELS; CONTINUANCE INTENTION; EMPIRICAL-EVIDENCE; COMPUTER GAMES; PERFORMANCE; KNOWLEDGE; COMMUNICATION; ENVIRONMENTS; SATISFACTION	Massive open online courses; MOOC; Gamification; e-Learning; Information systems; MOOC Success model	INFORMATION & MANAGEMENT	Aparicio, M<;>Oliveira, T<;>Bacao, F<;>Painho, M	Abdolmohammadi Mohammad J., 2010, International Journal of Accounting Information Systems, V11, P140, DOI 10.1016/j.accinf.2010.07.004<;>Alraimi KM, 2015, COMPUT EDUC, V80, P28, DOI 10.1016/j.compedu.2014.08.006<;>ANDERSON JC, 1988, PSYCHOL BULL, V103, P411, DOI 10.1037/0033-2909.103.3.411<;>Baggaley J, 2014, DISTANCE EDUC, V35, P126, DOI [10.1080/01587919.2013.876142, 10.1080/01587919.2014.88958…			10.1016/j.im.2018.06.003	Article	1872-7530	manuela.aparicio@acm.org; toliveira@novaims.unl.pt; bacao@novaims.unl.pt; painho@novaims.unl.pt	54			HI9FT	INFORM MANAGE-AMSTER	Inf. Manage.	English	127	Painho, Marco/0000-0003-1136-3387; Aparicio, Manuela/0000-0003-4261-0344; Oliveira, Tiago/0000-0001-6523-0809	PO BOX 211, 1000 AE AMSTERDAM, NETHERLANDS	JAN	16	AMSTERDAM		J	ELSEVIER SCIENCE BV	Painho, Marco/D-1884-2010; Aparicio, Manuela/C-1835-2014; Oliveira, Tiago/B-4090-2011	Aparicio, M (reprint author), NOVA IMS Informat Management Sch, Campus Campolide, P-1070312 Lisbon, Portugal.	Computer Science; Information Science & Library Science; Business & Economics		5	41	70	56	1	Computer Science, Information Systems; Information Science & Library Science; Management	5	5	0	0	0	0	0
WOS:000357240100003	Prosocial norms in the classroom: The role of self-regulation in following norms of giving	Children who are prosocial in elementary school tend to have higher academic achievement and experience greater acceptance by their peers in adolescence. Despite this positive influence on educational outcomes, it is still unclear why some children are more prosocial than others in school. The current study investigates a possible link between following a prosocial norm and self-regulation. We te…	2015	Blake, Peter R.<;>Piovesan, Marco<;>Montinari, Natalia<;>Warneken, Felix<;>Gino, Francesca	[Blake, Peter R.] Boston Univ, Dept Psychol & Brain Sci, Boston, MA 02215 USA.<;>[Piovesan, Marco] Univ Copenhagen, Dept Econ, DK-1353 Copenhagen, Denmark.<;>[Montinari, Natalia] Lund Univ, Dept Econ, S-22363 Lund, Sweden.<;>[Warneken, Felix] Harvard Univ, Dept Psychol, Cambridge, MA 02138 USA.<;>[Gino, Francesca] Harvard Univ, Sch Business, Baker Lib, Bloomberg Ctr 447, Boston, MA 02163 USA.	EXECUTIVE FUNCTION; DIFFICULTIES QUESTIONNAIRE; YOUTH DEVELOPMENT; EFFORTFUL CONTROL; BEHAVIOR; STRENGTHS; EMOTIONALITY; FAIRNESS; CHILDREN; FOUNDATIONS	Prosocial norms; Self-regulation; Children	JOURNAL OF ECONOMIC BEHAVIOR & ORGANIZATION	Blake, PR<;>Piovesan, M<;>Montinari, N<;>Warneken, F<;>Gino, F	Achenbach T. M., 1991, MANUAL CHILD BEHAV C<;>Aguilar-Pardo D., 2013, COGNITIVE PROCESSING, P1<;>Becker A, 2006, EUR CHILD ADOLES PSY, V15, P56, DOI 10.1007/s00787-006-1008-7<;>Benenson JF, 2007, EVOL HUM BEHAV, V28, P168, DOI 10.1016/j.evolhumbehav.2006.10.003<;>Blair C, 2007, CHILD DEV, V78, P647, DOI 10.1111/j.1467-8624.2007.01019.x<;>Blake PR, 2010, EVOL HUM BEHAV, V31, P210, DOI 10.1016/j.ev…			10.1016/j.jebo.2014.10.004	Article	1879-1751	pblake@bu.edu	29	Harvard Business School; John Templeton Foundation FQEB Fellowship	We thank the parents, schools, teachers and children of the Treviso school districts in Italy for their help and participation in this project. We gratefully acknowledge the financial support of Harvard Business School. PRB also thanks the John Templeton Foundation FQEB Fellowship for funding that supported this research.	CL8QV	J ECON BEHAV ORGAN	J. Econ. Behav. Organ.	English	51	Montinari, Natalia/0000-0002-3718-9367; Piovesan, Marco/0000-0002-5721-3053	PO BOX 211, 1000 AE AMSTERDAM, NETHERLANDS	JUL	12	AMSTERDAM		J	ELSEVIER SCIENCE BV		Blake, PR (reprint author), Boston Univ, Dept Psychol & Brain Sci, 64 Cummington St, Boston, MA 02215 USA.	Business & Economics		24	2	51	115		Economics	25	24	0	0	0	0	0
WOS:000378274400013	Gamification of Technology-Mediated Training: Not All Competitions Are the Same	Gamification, an application of game design elements to non-gaming contexts, is proposed as a way to add engagement in technology-mediated training programs. Yet there is hardly any information on how to adapt game design elements to improve learning outcomes and promote learner engagement. To address this issue, we focus on a popular game design element, competition, and specifically examine the…	2016	Santhanam, Radhika<;>Liu, De<;>Shen, Wei-Cheng Milton	[Santhanam, Radhika] Univ Oklahoma, Price Coll Business, Div Management Informat Syst, Norman, OK 73019 USA.<;>[Liu, De] Univ Minnesota, Carlson Sch Management, Dept Informat & Decis Sci, Minneapolis, MN 55455 USA.<;>[Shen, Wei-Cheng Milton] Univ Alabama, Dept Accounting, Coll Business Adm, Huntsville, AL 35899 USA.	COMPUTER SELF-EFFICACY; ACHIEVEMENT ORIENTATION; INTRINSIC MOTIVATION; GAMES; MODEL; CLASSROOM; CONTESTS; PLAY; FLOW; FUN	gamification; laboratory experiment; social cognitive theory; technology-mediated learning; competition; flow	INFORMATION SYSTEMS RESEARCH	Santhanam, R<;>Liu, D<;>Shen, WCM	Agarwal R, 2000, MIS QUART, V24, P665, DOI 10.2307/3250951<;>Alavi M, 2001, INFORM SYST RES, V12, P1, DOI 10.1287/isre.12.1.1.9720<;>Allen I. E., 2011, GOING DISTANCE ONLIN<;>Antony S, 2007, DECIS SUPPORT SYST, V43, P141, DOI 10.1016/j.dss.2006.08.004<;>Baik KH, 2004, ECON INQ, V42, P679, DOI 10.1093/ei/cbh089<;>Bandura A., 1986, SOCIAL FDN THOUGHT A<;>Bandura A., 1997, SELF EFFICACY EXERCI<;>Bur…			10.1287/isre.2016.0630	Article	1526-5536	radhika@ou.edu; deliu@umn.edu; milton.shen@uah.edu	465			DP1UH	INFORM SYST RES	Inf. Syst. Res.	English	72	Liu, De/0000-0002-9430-9732	5521 RESEARCH PARK DR, SUITE 200, CATONSVILLE, MD 21228 USA	JUN	13	CATONSVILLE		J	INFORMS		Santhanam, R (reprint author), Univ Oklahoma, Price Coll Business, Div Management Informat Syst, Norman, OK 73019 USA.	Information Science & Library Science; Business & Economics		19	15	121	27	2	Information Science & Library Science; Management	19	19	0	0	0	0	0
WOS:000372942200011	Design and evaluation of a gamified system for ERP training	Enterprise Resource Planning Systems (ERP) facilitate the flow of information within a company by storing data in common databases. These systems offer a holistic view of the organization because they reduce information redundancy, offer information in real time, help with process standardization, and improve information flow and communication among employees. Nevertheless, the benefits attribute…	2016	Alcivar, Isabel<;>Abad, Andres G.	[Alcivar, Isabel; Abad, Andres G.] Escuela Super Politecn Litoral, ESPOL, Campus Gustavo Galindo Km 30-5 Via Perimetral, Guayaquil, Ecuador.<;>[Alcivar, Isabel] Stanford Univ, 475 Via Ortega, Stanford, CA 94305 USA.	ENTERPRISE; IMPLEMENTATION	ERP systems; Gamification; User training; Learning; Satisfaction	COMPUTERS IN HUMAN BEHAVIOR	Alcivar, I<;>Abad, AG	Aldrich J., 2012, USING GAMIFICATION M<;>[Anonymous], 2013, 13510 NIST<;>Arnold MJ, 2003, J RETAILING, V79, P77, DOI 10.1016/S0022-4359(03)00007-1<;>Bery S., 2011, INFOSYS MICROSOFT GA<;>Bingi P, 1999, INFORM SYST MANAGE, V16, P7, DOI 10.1201/1078/43197.16.3.19990601/31310.2<;>Davenport TH, 1998, HARVARD BUS REV, V76, P121<;>Davis R, 2013, INTERNET RES, V23, P229, DOI 10.1108/10662241311313330<;>…			10.1016/j.chb.2015.12.018	Article	1873-7692	agabad@espol.edu.ec	118			DH7AB	COMPUT HUM BEHAV	Comput. Hum. Behav.	English	35		THE BOULEVARD, LANGFORD LANE, KIDLINGTON, OXFORD OX5 1GB, ENGLAND	MAY	10	OXFORD		J	PERGAMON-ELSEVIER SCIENCE LTD	Brito, Staling/J-5900-2016	Abad, AG (reprint author), Escuela Super Politecn Litoral, ESPOL, Campus Gustavo Galindo Km 30-5 Via Perimetral, Guayaquil, Ecuador.	Psychology		19	4	55	58		Psychology, Multidisciplinary; Psychology, Experimental	19	19	0	0	0	0	0
WOS:000323521200016	LunchTime: a slow-casual game for long-term dietary behavior change	Eating out has recently become part of our lifestyle. However, when eating out in restaurants, many people find it difficult to make meal choices consistent with their health goals. Bad eating choices and habits are in part responsible for the alarming increase in the prevalence of chronic diseases such as obesity, diabetes, and high blood pressure, which burden the health care system. Therefore,…	2013	Orji, Rita<;>Vassileva, Julita<;>Mandryk, Regan L.	[Orji, Rita; Vassileva, Julita; Mandryk, Regan L.] Univ Saskatchewan, Dept Comp Sci, Saskatoon, SK S7N 5C9, Canada.	TRANSTHEORETICAL MODEL; MOTIVATION; FOOD	Persuasive game; Behavior change; Slow technology; Casual games; Design; Food; Health; Human factors; Nutrition; Diet; Goal-based; Theory; Attitude change	PERSONAL AND UBIQUITOUS COMPUTING	Orji, R<;>Vassileva, J<;>Mandryk, RL	[Anonymous], TRIGGER HAPPY<;>Bandura A., 1973, AGGRESSION A SOCIAL<;>Bogost I, 2011, PERSUASIVE GAMES ON<;>Brug J, 2005, HEALTH EDUC RES, V20, P244, DOI 10.1093/her/cyh005<;>CAMERON J, 1994, REV EDUC RES, V64, P363, DOI 10.3102/00346543064003363<;>Colineau N, 2010, CAN BENEFICIAL HABIT<;>Consolvo S., 2006, P SIGCHI C HUM FACT, V1, P457, DOI DOI 10.1145/1124772.1124840<;>Consolvo S, 2009, CHI2009:…			10.1007/s00779-012-0590-6	Article	1617-4917	rita.orji@usask.ca; jiv@cs.usask.ca; regan@cs.usask.ca	1221	Vanier Canada Graduate Scholarship	The first author of this paper is being sponsored by Vanier Canada Graduate Scholarship. Many thanks to the reviewers for their insightful comments and to the participants in the evaluation of this work.	206LB	PERS UBIQUIT COMPUT	Pers. Ubiquitous Comput.	English	34	Orji, Rita/0000-0001-6152-8034; Vassileva, Julita/0000-0001-5050-3106	236 GRAYS INN RD, 6TH FLOOR, LONDON WC1X 8HL, ENGLAND	AUG	11	LONDON		J	SPRINGER LONDON LTD		Orji, R (reprint author), Univ Saskatchewan, Dept Comp Sci, Saskatoon, SK S7N 5C9, Canada.	Computer Science; Telecommunications		33	0	36	17	6	Computer Science, Information Systems; Telecommunications	33	33	0	0	0	0	0
WOS:000275467000005	"Killing Spree": Exploring the Connection Between Competitive Game Play and Aggressive Cognition	Although scholars have repeatedly linked video games to aggression, little research has investigated how specific game characteristics might generate such effects. In this study, we consider how game mode-cooperative, competitive, or solo-shapes aggressive cognition. Using experimental data, we find partial support for the idea that cooperative play modes prompt less aggressive cognition. Further…	2010	Schmierbach, Mike	Penn State Univ, Coll Commun, Dept Media Studies, University Pk, PA 16802 USA.	VIOLENT VIDEO GAMES; GENDER-DIFFERENCES; SEX-DIFFERENCES; DYADIC RESEARCH; COMPUTER GAMES; SELF-CONCEPT; BEHAVIOR; THOUGHTS; COMMUNICATION; HOSTILITY	video games; violence; competitiveness; gender; general aggression model; frustration	COMMUNICATION RESEARCH	Schmierbach, M	Anderson CA, 2000, J PERS SOC PSYCHOL, V78, P772, DOI 10.1037//0022-3514.78.4.772<;>Anderson CA, 2004, ADV EXP SOC PSYCHOL, V36, P199, DOI 10.1016/S0065-2601(04)36004-1<;>Anderson CA, 2004, J ADOLESCENCE, V27, P113, DOI 10.1016/j.adolescence.2003.10.009<;>Anderson CA, 2003, J PERS SOC PSYCHOL, V84, P960, DOI 10.1037/0022-3514.84.5.960<;>ANDERSON CA, 1995, PERS SOC PSYCHOL B, V21, P1020, DOI 10.11…			10.1177/0093650209356394	Article			274			567SN	COMMUN RES	Commun. Res.	English	51		2455 TELLER RD, THOUSAND OAKS, CA 91320 USA	APR	19	THOUSAND OAKS		J	SAGE PUBLICATIONS INC		Schmierbach, M (reprint author), Penn State Univ, Coll Commun, Dept Media Studies, University Pk, PA 16802 USA.	Communication		47	1	64	37	2	Communication	48	47	0	0	0	0	0
WOS:000340695200011	L2 WRITING PRACTICE: GAME ENJOYMENT AS A KEY TO ENGAGEMENT	The Writing Pal (W-Pal) is an intelligent tutoring system (ITS) designed to provide students with explicit writing strategy instruction and practice. W-Pal includes a suite of educational games developed to increase writing engagement and provide opportunities to practice writing strategies. In this study, first (L1) (n = 26) and second (L2) language (n = 16) students interacted with W-Pal over e…	2014	Allen, Laura K.<;>Crossley, Scott A.<;>Snow, Erica L.<;>McNamara, Danielle S.	[Allen, Laura K.; Snow, Erica L.] Arizona State Univ, Cognit Sci & Learning Sci Inst, Tempe, AZ 85287 USA.<;>[Crossley, Scott A.; McNamara, Danielle S.] Georgia State Univ, Atlanta, GA 30303 USA.	INSTRUCTION; LANGUAGE; METAANALYSIS; MOTIVATION; KNOWLEDGE	Strategy Instruction; Second Language Writing; Writing Instruction; Motivation; Game-Based Practice	LANGUAGE LEARNING & TECHNOLOGY	Allen, LK<;>Crossley, SA<;>Snow, EL<;>McNamara, DS	Arndt V., 1987, ELT J, V41, P257, DOI DOI 10.1093/ELT/41.4.257<;>Attali Yigal, 2006, J TECHNOLOGY LEARNIN, V4<;>Baddeley A. D., 1986, WORKING MEMORY<;>Barab S, 2005, ETR&D-EDUC TECH RES, V53, P86, DOI 10.1007/BF02504859<;>Barab S, 2012, COMPUT EDUC, V58, P518, DOI 10.1016/j.compedu.2011.08.001<;>Barab S, 2007, SCI EDUC, V91, P750, DOI 10.1002/sce.20217<;>Barab SA, 2009, EDUC LEADERSHIP, V67, P76<…				Article		laurakallen@asu.edu; scrossley@gsu.edu; erica.l.snow@asu.edu; dsmcnama@asu.edu	150			AN6HI	LANG LEARN TECHNOL	Lang. Learn. Technol.	English	82		1859 EAST WEST RD, 106, HONOLULU, HI 96822 USA	JUN	27	HONOLULU		J	UNIV HAWAII, NATL FOREIGN LANGUAGE RESOURCE CENTER		Allen, LK (reprint author), Arizona State Univ, Cognit Sci & Learning Sci Inst, Tempe, AZ 85287 USA.	Education & Educational Research; Linguistics		28	3	24	18	2	Education & Educational Research; Linguistics	28	28	0	0	0	0	0
WOS:000390628800003	The development and validation of the ARI questionnaire: An instrument for measuring immersion in location-based augmented reality settings	Location-aware Augmented Reality (AR) applications are often argued to provide users with immersive experiences that are situated in the real world. Immersion, which can be seen as a form of cognitive and emotional absorption, has been asserted to promote enjoyment, engagement in a task and even learning. However, such claims remain largely unsubstantiated due to the lack of validated instruments…	2017	Georgiou, Yiannis<;>Kyza, Eleni A.	[Georgiou, Yiannis; Kyza, Eleni A.] Cyprus Univ Technol, Limassol, Cyprus.	VIRTUAL ENVIRONMENTS; MODEL; FRAMEWORK; SAMPLE; PLAYER; SENSE; FIT	Immersion; Augmented reality; Location-aware applications; Questionnaire development; ARI questionnaire	INTERNATIONAL JOURNAL OF HUMAN-COMPUTER STUDIES	Georgiou, Y<;>Kyza, EA	Agarwal R, 2000, MIS QUART, V24, P665, DOI 10.2307/3250951<;>Apostolou M, 2013, PSYCHOL REP, V113, P380, DOI 10.2466/14.11.PR0.113x22z1<;>Avouris N, 2012, J UNIVERS COMPUT SCI, V18, P2120<;>Azuma RT, 1997, PRESENCE-TELEOP VIRT, V6, P355, DOI 10.1162/pres.1997.6.4.355<;>Bagozzi R.P., 1988, J ACAD MARKET SCI, V16, P74, DOI [DOI 10.1007/BF02723327, 10.1007/BF02723327]<;>Banos RM, 2004, CYBERPSYCHOL …			10.1016/j.ijhcs.2016.09.014	Article	1095-9300	ioannis.georgiou@cut.ac.cy	37			EF9CR	INT J HUM-COMPUT ST	Int. J. Hum.-Comput. Stud.	English	74	Georgiou, Yiannis/0000-0002-2850-8848	24-28 OVAL RD, LONDON NW1 7DX, ENGLAND	FEB	14	LONDON		J	ACADEMIC PRESS LTD- ELSEVIER SCIENCE LTD	Georgiou, Yiannis/K-1726-2016	Georgiou, Y (reprint author), Cyprus Univ Technol, Dept Commun & Internet Studies, POB 50329, CY-3603 Limassol, Cyprus.	Computer Science; Engineering; Psychology		14	6	59	98		Computer Science, Cybernetics; Ergonomics; Psychology, Multidisciplinary	14	14	0	0	0	0	0
WOS:000269869600013	Video Game-Based Education in Mechanical Engineering: A Look at Student Engagement	One of the core courses in the undergraduate mechanical engineering curriculum has been completely redesigned. lit the new numerical methods course, all assignments and learning experiences are built around a video/computer game. Students are given the task of writing computer programs to race a simulated car around a track. In doing so, students learn and implement numerical methods content. The…	2009	Coller, B. D.<;>Shernoff, D. J.	[Coller, B. D.] No Illinois Univ, Dept Mech Engn, De Kalb, IL 60115 USA.<;>[Shernoff, D. J.] No Illinois Univ, Dept Leadership Educ Psychol & Fdn, De Kalb, IL 60115 USA.	ENVIRONMENTS	video game; serious game; simulation; numerical methods; mechanical engineering; student engagement	INTERNATIONAL JOURNAL OF ENGINEERING EDUCATION	Coller, BD<;>Shernoff, DJ	Aldrich C., 2005, LEARNING DOING<;>Amabile T. M., 1996, CREATIVITY CONTEXT U<;>Barab S, 2005, ETR&D-EDUC TECH RES, V53, P86, DOI 10.1007/BF02504859<;>BLUNT R, 2006, THESIS WALDEN U<;>Bowman R. F., 1982, EDUC TECHNOL, V22, P14<;>Bransford J.D., 2000, PEOPLE LEARN<;>Bryk A., 2002, HIERARCHICAL LINEAR<;>Canon-Bowers J., 2006, TRAIN 2006 C EXP ORL<;>Coller B., 2007, P 2007 AM SOC ENG ED<;>Corno L., 1…				Article		coller@ceet.niu.edu	317	National Science Foundation of the United StatesNational Science Foundation (NSF) [0354557, 0633162]	The authors gratefully acknowledge the support from the National Science Foundation of the United States under grants 0354557 and 0633162. Any opinions, findings, or conclusions are those of the authors and do not necessarily reflect those of the National Science Foundation. The authors also acknowledge the help of Anna Strati in collecting data used in this study. Finally, the authors mourn the …	495DG	INT J ENG EDUC	Int. J. Eng. Educ	English	47		IJEE , ROSSMORE,, DURRUS, BANTRY, COUNTY CORK 00000, IRELAND		10	DURRUS, BANTRY		J	TEMPUS PUBLICATIONS		Coller, BD (reprint author), No Illinois Univ, Dept Mech Engn, De Kalb, IL 60115 USA.	Education & Educational Research; Engineering		49	3	22	25	2	Education, Scientific Disciplines; Engineering, Multidisciplinary	49	49	0	0	0	0	0
WOS:000250839900002	Towards optimizing entertainment in computer games	Mainly motivated by the current lack of a qualitative and quantitative entertainment formulation of computer games and the procedures to generate it, this article covers the following issues: It presents the features-extracted primarily from the opponent behavior-that make a predator/prey game appealing; provides the qualitative and quantitative means for measuring player entertainment in real ti…	2007	Yannakakis, Georgios N.<;>Hallam, John	Univ So Denmark, Maersk McKinney Moller Inst, Odense M, Denmark.	EVOLVING NEURAL-NETWORKS		APPLIED ARTIFICIAL INTELLIGENCE	Yannakakis, GN<;>Hallam, J	Ackley D. N., 1992, ARTIF LIFE, P478<;>ANDRADE G, 2005, P WORKSH REAS REPR L, P7<;>Champandard A. J., 2004, AI GAME DEV<;>Cole N, 2004, IEEE C EVOL COMPUTAT, P139, DOI 10.1109/CEC.2004.1330849<;>Csikszentmihalyi M., 1990, FLOW PSYCHOL OPTIMAL<;>Demasi P., 2002, P 3 INT C INT GAM SI, P113<;>Fogel DB, 2004, IEEE C EVOL COMPUTAT, P1420, DOI 10.1109/CEC.2004.1331063<;>FOGEL DB, 1993, P IEEE INT C NEU…			10.1080/08839510701527580	Article	1087-6545	georgios@mmmi.sdu.dk	971			229XM	APPL ARTIF INTELL	Appl. Artif. Intell.	English	59	Yannakakis, Georgios N./0000-0001-7793-1450	530 WALNUT STREET, STE 850, PHILADELPHIA, PA 19106 USA		39	PHILADELPHIA		J	TAYLOR & FRANCIS INC	Yannakakis, Georgios N./R-9213-2016	Yannakakis, GN (reprint author), Univ So Denmark, Maersk McKinney Moller Inst, Odense M, Denmark.	Computer Science; Engineering		57	0	3	21	10	Computer Science, Artificial Intelligence; Engineering, Electrical & Electronic	57	57	0	0	0	0	0
WOS:000287112500013	The Impact of Specially Designed Digital Games-Based Learning in Undergraduate Pathology and Medical Education	Context.-The rapid advances of computer technologies have created a new e-learner generation of "Homo-zappien" students that think and learn differently. Digital gaming is an effective, fun, active, and encouraging way of learning, providing immediate feedback and measurable process. Within the context of ongoing reforms in medical education, specially designed digital games, a form of active lea…	2011	Kanthan, Rani<;>Senger, Jenna-Lynn	[Kanthan, Rani; Senger, Jenna-Lynn] Univ Saskatchewan, Dept Pathol & Lab Med, Saskatoon, SK S7N 0W8, Canada.	STRATEGY		ARCHIVES OF PATHOLOGY & LABORATORY MEDICINE	Kanthan, R<;>Senger, JL	Bardon T, 2009, EDUC TRAIN, V51, P460, DOI 10.1108/00400910910987255<;>Becker K, 2007, BRIT J EDUC TECHNOL, V38, P478, DOI 10.1111/j.1467-8535.2007.00711.x<;>Chin J, 2009, SIMULAT GAMING, V40, P553, DOI 10.1177/1046878109332955<;>DESHPANDE AA, 2009, COMPUT APPL ENG EDUC, V19, P399, DOI DOI 10.1002/CAE.20323<;>Dondlinger MJ, 2007, INTERNET HIGH EDUC, V4<;>DUNNE D, 2004, TEACHING CASES<;>FOWLER G, …				Article	1543-2165	rani.kanthan@saskatoonhealthregion.ca	142			718HU	ARCH PATHOL LAB MED	Arch. Pathol. Lab. Med.	English	26		C/O KIMBERLY GACKI, 325 WAUKEGAN RD, NORTHFIELD, IL 60093-2750 USA	JAN	8	NORTHFIELD	21204720	J	COLL AMER PATHOLOGISTS		Kanthan, R (reprint author), Univ Saskatchewan, Dept Pathol & Lab Med, Room 2868,G Wing,103 Hosp Dr, Saskatoon, SK S7N 0W8, Canada.	Medical Laboratory Technology; Research & Experimental Medicine; Pathology		39	0	24	135	1	Medical Laboratory Technology; Medicine, Research & Experimental; Pathology	40	39	0	0	0	0	0
WOS:000393868000007	The effectiveness of three serious games measuring generic learning features	Although serious games are more and more used for learning goals, high-quality empirical studies to prove the effectiveness of serious games are relatively scarce. In this paper, three empirical studies are presented that investigate the effectiveness of serious games as opposed to traditional classroom instruction on learning features as well as learning outcomes. All three studies used a simila…	2017	Roozeboom, Maartje Bakhuys<;>Visschedijk, Gillian<;>Oprins, Esther	[Roozeboom, Maartje Bakhuys] TNO, Schipholweg 99-89, NL-2316 ZL Leiden, Netherlands.<;>[Visschedijk, Gillian; Oprins, Esther] TNO, Soesterberg, Netherlands.			BRITISH JOURNAL OF EDUCATIONAL TECHNOLOGY	Roozeboom, MB<;>Visschedijk, G<;>Oprins, E	Alvarez K., 2004, HR DEV REV, V3, P385, DOI DOI 10.1177/1534484304270820<;>Bandura A., 1997, SELF EFFICACY EXERCI<;>BARON RM, 1986, J PERS SOC PSYCHOL, V51, P1173, DOI 10.1037/0022-3514.51.6.1173<;>Bedwell WL, 2012, SIMULAT GAMING, V43, P729, DOI 10.1177/1046878112439444<;>Clark LA, 1995, PSYCHOL ASSESSMENT, V7, P309, DOI 10.1037/1040-3590.7.3.309<;>Connolly TM, 2012, COMPUT EDUC, V59, P661, DOI …			10.1111/bjet.12342	Article	1467-8535	maartje.bakhuysroozeboom@tno.nl	100			EK3ZX	BRIT J EDUC TECHNOL	Br. J. Educ. Technol.	English	35		111 RIVER ST, HOBOKEN 07030-5774, NJ USA	JAN	18	HOBOKEN		J	WILEY-BLACKWELL		Roozeboom, MB (reprint author), TNO, Schipholweg 99-89, NL-2316 ZL Leiden, Netherlands.	Education & Educational Research		13	1	9	48	1	Education & Educational Research	13	13	0	0	0	0	0
WOS:000306289400013	The impact of the termination rule on cooperation in a prisoner's dilemma experiment	Cooperation in prisoner's dilemma games can usually be sustained only if the game has an infinite horizon. We analyze to what extent the theoretically crucial distinction of finite versus infinite-horizon games is reflected in the outcomes of a prisoner's dilemma experiment. We compare three different experimental termination rules in four treatments: a known finite end, an unknown end, and two v…	2012	Normann, Hans-Theo<;>Wallace, Brian	[Wallace, Brian] UCL, Dept Econ, London WC1E 6BT, England.<;>[Normann, Hans-Theo] Univ Dusseldorf, DICE, D-40225 Dusseldorf, Germany.	FINITELY REPEATED GAMES; RATIONAL COOPERATION; BEHAVIOR; END; COMPETITION; STRATEGIES; NUMBER; PLAY	Prisoner's dilemma; Repeated games; Infinite-horizon games; Experimental economics	INTERNATIONAL JOURNAL OF GAME THEORY	Normann, HT<;>Wallace, B	ANDREONI J, 1993, ECON J, V103, P570, DOI 10.2307/2234532<;>Angelova V, 2011, EC INQ IN PRESS<;>AXELROD R, 1980, J CONFLICT RESOLUT, V24, P379, DOI 10.1177/002200278002400301<;>Axelrod R. M., 1984, EVOLUTION COOPERATIO<;>BENOIT JP, 1985, ECONOMETRICA, V53, P905, DOI 10.2307/1912660<;>BENOIT JP, 1987, INT J GAME THEORY, V16, P197, DOI 10.1007/BF01756291<;>Bolton GE, 2000, AM ECON REV, V90, P166, D…			10.1007/s00182-012-0341-y	Article		normann@dice.uni-duesseldorf.de; brian.wallace@ucl.ac.uk	718	Economic and Social Research Council (UK) via the Centre for Economic Learning and Social Evolution (ELSE)	We are grateful to the editor (William Thomson), two referees, Dirk Engelmann, Bradley Ruffle and Anthony Ziegelmeyer for helpful comments and for financial support from the Economic and Social Research Council (UK) via the Centre for Economic Learning and Social Evolution (ELSE).	972PN	INT J GAME THEORY	Int. J. Game Theory	English	34		TIERGARTENSTRASSE 17, D-69121 HEIDELBERG, GERMANY	AUG	12	HEIDELBERG		J	SPRINGER HEIDELBERG		Wallace, B (reprint author), UCL, Dept Econ, Gower St, London WC1E 6BT, England.	Business & Economics; Mathematics; Mathematical Methods In Social Sciences		34	1	18	41	3	Economics; Mathematics, Interdisciplinary Applications; Social Sciences, Mathematical Methods; Statistics & Probability	35	34	0	0	0	0	0
WOS:000350081500025	The effect of a persuasive social impact game on affective learning and attitude	To investigate whether a persuasive social impact game may serve as a way to increase affective learning and attitude towards the homeless, this study examined the effects of persuasive mechanics in a video game designed to put the player in the shoes of an almost-homeless person. Data were collected from 5139 students in 200 middle/high school classes across four states. Classes were assigned to…	2015	Ruggiero, Dana	[Ruggiero, Dana] Purdue Univ, W Lafayette, IN 47905 USA.<;>[Ruggiero, Dana] Bath Spa Univ, Sch Educ, Bath BA29BN, Avon, England.	COMPUTER GAME; VIDEO GAMES; CHILDREN; SKILLS; POWER	Affective learning; Attitude; Hierarchical liner modeling; Persuasive games	COMPUTERS IN HUMAN BEHAVIOR	Ruggiero, D	Abt C, 1970, SERIOUS GAMES<;>Alkan S, 2007, BRIT J EDUC TECHNOL, V38, P538, DOI 10.1111/j.1467-8535.2007.00721.x<;>Amory A., 2006, ED TECHNOLOGY RES DE, V54, P1<;>Bailenson J. N., 2006, PAPER PRESENTED AT P<;>Barab SA, 2009, J SCI EDUC TECHNOL, V18, P305, DOI 10.1007/s10956-009-9171-5<;>Barker J, 1995, J DIVORCE REMARRIAGE, V23, P197, DOI 10.1300/J087v23n03_13<;>Bartholomew LK, 2000, PATIENT EDUC…			10.1016/j.chb.2014.11.062	Article	1873-7692	druggier@purdue.edu	221			CC1DN	COMPUT HUM BEHAV	Comput. Hum. Behav.	English	52		THE BOULEVARD, LANGFORD LANE, KIDLINGTON, OXFORD OX5 1GB, ENGLAND	APR	9	OXFORD		J	PERGAMON-ELSEVIER SCIENCE LTD		Ruggiero, D (reprint author), Purdue Univ, 100 Univ St, W Lafayette, IN 47905 USA.	Psychology		21	0	28	45		Psychology, Multidisciplinary; Psychology, Experimental	21	21	0	0	0	0	0
WOS:000252452400008	Exploring the influence of gender and gaming competence on attitudes towards using instructional games	Digital games are evolving beyond the solitary context into a ubiquitous, social and collaborative experience. Addressing beliefs about technology and attitudes towards technology-mediated processes is fundamental to the successful implementation of any innovation. In collaborative gaming, attitude towards gaming influences learners' interactions along the domain, technology and community dimensi…	2008	Bonanno, Philip<;>Kommers, P. A. M.	Univ Malta, Fac Educ, Msida, Malta.<;>[Kommers, P. A. M.] Univ Twente, NL-7500 AE Enschede, Netherlands.	COMPUTER EXPERIENCE; CHILDREN; SCHOOL; PERCEPTIONS; HOME; SEX		BRITISH JOURNAL OF EDUCATIONAL TECHNOLOGY	Bonanno, P<;>Kommers, PAM	Ajzen I., 1980, UNDERSTANDING ATTITU<;>Bonanno P., 2005, International Journal of Web Based Communities, V1, P382, DOI 10.1504/IJWBC.2005.006935<;>Bonanno P., 2005, ED PSYCHOL, V25, P13, DOI DOI 10.1080/0144341042000294877<;>Brosnan MJ, 1998, COMPUT EDUC, V30, P203, DOI 10.1016/S0360-1315(97)00070-5<;>Byrd D. M., 1989, Journal of Research on Computing in Education, V21, P401<;>Casey MB, 1996, LEA…			10.1111/j.1467-8535.2007.00732.x	Article	1467-8535	philip.bonanno@um.edu.mt	109			252NE	BRIT J EDUC TECHNOL	Br. J. Educ. Technol.	English	36		111 RIVER ST, HOBOKEN 07030-5774, NJ USA	JAN	13	HOBOKEN		J	WILEY-BLACKWELL		Bonanno, P (reprint author), Univ Malta, Fac Educ, 231 Old Humanities,MSD06, Msida, Malta.	Education & Educational Research		51	0	17	39	1	Education & Educational Research	51	50	0	0	0	0	0
WOS:000265992600006	Bridging Realty to Virtual Reality: Investigating gender effect and student engagement on learning through video game play in an elementary school classroom	The purpose of this study was to examine students' learning of simple machines, a fifth-grade (ages 10-11) forces and motion unit, and student engagement using a teacher-created Multiplayer Educational Gaming Application. This mixed-method study collected pre-test/post-test results to determine student knowledge about simple machines. A survey ascertained the time spent using the computer for gen…	2009	Annetta, Leonard<;>Mangrum, Jennifer<;>Holmes, Shawn<;>Collazo, Kimberly<;>Cheng, Meng-Tzu	[Annetta, Leonard; Mangrum, Jennifer; Holmes, Shawn; Cheng, Meng-Tzu] N Carolina State Univ, Raleigh, NC 27695 USA.<;>[Collazo, Kimberly] W Lee Middle Sch, Sanford, NC USA.	COMPUTER; COMMUNICATION; ENVIRONMENT		INTERNATIONAL JOURNAL OF SCIENCE EDUCATION	Annetta, L<;>Mangrum, J<;>Holmes, S<;>Collazo, K<;>Cheng, MT	ADAMS CM, 1996, J SECONDARY GIFTED E, V7, P447<;>Allen M. J., 1979, INTRO MEASUREMENT TH<;>Annetta L. A., 2007, EURASIA J MATH SCI T, V3, P297<;>Annetta L. A., 2006, EDUCAUSE Q, V3, P16<;>Auerbach C., 2003, QUALITATIVE DATA INT<;>Bateson Gregory., 1972, THEORY PLAY FANTASY<;>Berkowitz S., 1997, USER FRIENDLY HDB MI<;>Boneva B, 2001, AM BEHAV SCI, V45, P530, DOI 10.1177/00027640121957204<;>Breakwe…			10.1080/09500690801968656	Article	1464-5289	len_annetta@ncsu.edu	1113			444PJ	INT J SCI EDUC	Int. J. Sci. Educ.	English	68		4 PARK SQUARE, MILTON PARK, ABINGDON OX14 4RN, OXFORDSHIRE, ENGLAND		23	ABINGDON		J	ROUTLEDGE JOURNALS, TAYLOR & FRANCIS LTD		Annetta, L (reprint author), N Carolina State Univ, Poe Hall 326-H,Campus Box 7801, Raleigh, NC 27695 USA.	Education & Educational Research		45	3	27	31	8	Education & Educational Research	45	45	0	0	0	0	0
WOS:000312231900023	Gender differences in cognitive load and competition anxiety affect 6th grade students' attitude toward playing and intention to play at a sequential or synchronous game	Do girls have more competition anxiety and exogenous cognitive load than equally able boys during the playing of stressful competitive on-line games? This question led to the adoption of a technology acceptance model to compare the influence factors of competitors in sequential and synchronous games. Confirmatory factor analysis of the data on 220 students in the 6th grade indicated that girls di…	2013	Hwang, Ming-Yueh<;>Hong, Jon-Chao<;>Cheng, Hao-Yueh<;>Peng, Yu-Chi<;>Wu, Nien-Chen	[Hong, Jon-Chao] Natl Taiwan Normal Univ, Dept Ind Educ, Taipei 106, Taiwan.<;>[Hwang, Ming-Yueh] Natl Taiwan Normal Univ, Dept Adult & Continuing Educ, Taipei 106, Taiwan.	TECHNOLOGY ACCEPTANCE MODEL; RECOGNITION MEMORY; PERFORMANCE; CHINESE; DETERMINANTS; MOTIVATION	Evaluation of CAL systems; Gender studies; Media in education; Cooperative/collaborative learning	COMPUTERS & EDUCATION	Hwang, MY<;>Hong, JC<;>Cheng, HY<;>Peng, YC<;>Wu, NC	Abrahamsen FE, 2008, PSYCHOL SPORT EXERC, V9, P449, DOI 10.1016/j.psychsport.2007.06.005<;>Adam JJ, 1999, ERGONOMICS, V42, P327, DOI 10.1080/001401399185685<;>Ajzen I., 1980, UNDERSTANDING ATTITU<;>Sanchez RA, 2010, COMPUT HUM BEHAV, V26, P1632, DOI 10.1016/j.chb.2010.06.011<;>Beilock SL, 2005, PSYCHOL SCI, V16, P101, DOI 10.1111/j.0956-7976.2005.00789.x<;>Chalmers PA, 2003, COMPUT HUM BEHAV, V19…			10.1016/j.compedu.2012.06.014	Article	1873-782X	t06013@ntnu.edu.tw; tcdahong@gmail.com; haoyueh@ntnu.edu.tw; chihchi0617@gmail.com; jennywu0416@hotmail.com	263	National Science Council of TaiwanNational Science Council of Taiwan [NSC 98-2511-S-003-062]	We are grateful to the participants who took part in this research, and we thank the National Science Council (gs1) of Taiwan for a grant to complete this survey (NSC 98-2511-S-003-062).	052WV	COMPUT EDUC	Comput. Educ.	English	67	Hong, Jon-Chao/0000-0003-3120-5861	THE BOULEVARD, LANGFORD LANE, KIDLINGTON, OXFORD OX5 1GB, ENGLAND	JAN	10	OXFORD		J	PERGAMON-ELSEVIER SCIENCE LTD		Hong, JC (reprint author), Natl Taiwan Normal Univ, Dept Ind Educ, POB 7-513, Taipei 106, Taiwan.	Computer Science; Education & Educational Research		28	2	69	60	1	Computer Science, Interdisciplinary Applications; Education & Educational Research	28	28	0	0	0	0	0
WOS:000363818800014	Learning with quizzes, simulations, and adventures: Students' attitudes, perceptions and intentions to learn with different types of serious games	Students' attitudes, their perceptions of cognitive and affective quality as predictors of attitudes, and the resulting intention toward learning with serious games remains ambiguous, largely due to the use of imprecise measures. The presented studies have aimed to develop and test a measurement of students' attitudes, perceptions, and intentions to learn with serious games in general, and to use…	2015	Riemer, Valentin<;>Schrader, Claudia	[Riemer, Valentin; Schrader, Claudia] Univ Ulm, Inst Psychol & Educ, D-89069 Ulm, Germany.	COMPUTER GAMES; INVARIANCE; GENDER; MODELS; SCALE; PLAY	Serious games; Attitudes toward media; Interactive learning environments; Scale development; Media in education	COMPUTERS & EDUCATION	Riemer, V<;>Schrader, C	Abt C.C., 1987, SERIOUS GAMES<;>Amory A, 1999, BRIT J EDUC TECHNOL, V30, P311, DOI 10.1111/1467-8535.00121<;>Arbuckle J.L., 2012, AMOS VERSION 21 0<;>Blumberg F.C., 2012, OXFORD HDB MEDIA PSY, P334, DOI 10.1093/oxfordhb/9780195398809.013.0019<;>Bodur HO, 2000, J CONSUM PSYCHOL, V9, P17<;>Bonanno P, 2008, BRIT J EDUC TECHNOL, V39, P97, DOI 10.1111/j.1467-8535.2007.00732.x<;>Bourgonjon J, 2010, COM…			10.1016/j.compedu.2015.05.003	Article	1873-782X	valentin.riemer@uni-ulm.de; claudia.schrader@uni-ulm.de	168	Carl Zeiss Stiftung	This research was supported by a grant from the Carl Zeiss Stiftung.	CU8UE	COMPUT EDUC	Comput. Educ.	English	53	Riemer, Valentin/0000-0002-6134-3053	THE BOULEVARD, LANGFORD LANE, KIDLINGTON, OXFORD OX5 1GB, ENGLAND	OCT	9	OXFORD		J	PERGAMON-ELSEVIER SCIENCE LTD	Riemer, Valentin/J-4161-2017	Riemer, V (reprint author), Univ Ulm, Inst Psychol & Educ, D-89069 Ulm, Germany.	Computer Science; Education & Educational Research		20	1	40	88		Computer Science, Interdisciplinary Applications; Education & Educational Research	20	20	0	0	0	0	0
WOS:000375477800009	Engaging Environments Enhance Motor Skill Learning in a Computer Gaming Task	Engagement during practice can motivate a learner to practice more, hence having indirect effects on learning through increased practice. However, it is not known whether engagement can also have a direct effect on learning when the amount of practice is held constant. To address this question, 40 participants played a video game that contained an embedded repeated sequence component, under eithe…	2016	Lohse, Keith R.<;>Boyd, Lara A.<;>Hodges, Nicola J.	[Lohse, Keith R.] Auburn Univ, Sch Kinesiol, 301 Wire Rd, Auburn, AL 36830 USA.<;>[Boyd, Lara A.] Univ British Columbia, Dept Phys Therapy, Vancouver, BC V5Z 1M9, Canada.<;>[Hodges, Nicola J.] Univ British Columbia, Sch Kinesiol, Vancouver, BC V5Z 1M9, Canada.	MEMORY; PERFORMANCE; ACTIVATION; ENGAGEMENT; MODULATION; MOTIVATION; FRAMEWORK; BENEFITS; SESSIONS; STROKE	motor learning; video games; engagement; motivation	JOURNAL OF MOTOR BEHAVIOR	Lohse, KR<;>Boyd, LA<;>Hodges, NJ	Abe M, 2011, CURR BIOL, V21, P557, DOI 10.1016/j.cub.2011.02.030<;>Adcock RA, 2006, NEURON, V50, P507, DOI 10.1016/j.neuron.2006.03.036<;>ANDERSON BJ, 1994, GLIA, V11, P73, DOI 10.1002/glia.440110110<;>Birkenmeier RL, 2010, NEUROREHAB NEURAL RE, V24, P620, DOI 10.1177/1545968310361957<;>Boyd LA, 2001, NEUROSCI LETT, V298, P65, DOI 10.1016/S0304-3940(00)01734-1<;>Boyd LA, 2008, PHYS THER, V88, P35…			10.1080/00222895.2015.1068158	Article	1940-1027	lohse@auburn.edu	182	Natural Sciences and Engineering Research CouncilNatural Sciences and Engineering Research Council of Canada; Canada Research ChairsCanada Research Chairs; Michael Smith Foundation for Health ResearchMichael Smith Foundation for Health Research; Canadian Institute for Health ResearchCanadian Institutes of Health Research (CIHR)	This work was supported by the Natural Sciences and Engineering Research Council (Discovery grants awarded to Lara A. Boyd and Nicola J. Hodges). Lara A. Boyd receives salary support from the Canada Research Chairs and the Michael Smith Foundation for Health Research. Nicola J. Hodges receives salary support from the Canadian Institute for Health Research.	DL2PQ	J MOTOR BEHAV	J. Mot. Behav.	English	45		2-4 PARK SQUARE, MILTON PARK, ABINGDON OX14 4RN, OXON, ENGLAND		11	ABINGDON	26296097	J	ROUTLEDGE JOURNALS, TAYLOR & FRANCIS LTD		Lohse, KR (reprint author), Auburn Univ, Sch Kinesiol, 301 Wire Rd, Auburn, AL 36830 USA.	Neurosciences & Neurology; Psychology; Sport Sciences		17	1	21	48	2	Neurosciences; Psychology; Psychology, Experimental; Sport Sciences	17	16	0	0	0	0	0
WOS:000408716400003	Cognitive Training Using a Novel Memory Game on an iPad in Patients with Amnestic Mild Cognitive Impairment (aMCI)	Background: Cognitive training is effective in patients with mild cognitive impairment but does not typically address the motivational deficits associated with older populations with memory difficulties.<;>Methods: We conducted a randomized controlled trial of cognitive training using a novel memory game on an iPad in 42 patients with a diagnosis of amnestic mild cognitive impairment assigned to …	2017	Savulich, George<;>Piercy, Thomas<;>Fox, Chris<;>Suckling, John<;>Rowe, James B.<;>O'Brien, John T.<;>Sahakian, Barbara J.	[Savulich, George; Piercy, Thomas; Suckling, John; O'Brien, John T.; Sahakian, Barbara J.] Univ Cambridge, Dept Psychiat, Herchel Smith Bldg Brain & Mind Sci,Forvie Site, Cambridge CB2 0SZ, England.<;>[Savulich, George; Piercy, Thomas; Suckling, John; Rowe, James B.; Sahakian, Barbara J.] Univ Cambridge, MRC, Wellcome Trust Behav & Clin Neurosci Inst, Cambridge, England.<;>[Fox, Chris] Univ East …	ALZHEIMERS-DISEASE; OLDER-ADULTS; DIAGNOSIS; RECOMMENDATIONS; INTERVENTION; ASSOCIATION; DEPRESSION; DEMENTIA	mild cognitive impairment; episodic memory; paired associates learning; cognitive training; motivation	INTERNATIONAL JOURNAL OF NEUROPSYCHOPHARMACOLOGY	Savulich, G<;>Piercy, T<;>Fox, C<;>Suckling, J<;>Rowe, JB<;>O'Brien, JT<;>Sahakian, BJ	Albert MS, 2011, ALZHEIMERS DEMENT, V7, P270, DOI 10.1016/j.jalz.2011.03.008<;>Anguera JA, 2013, NATURE, V501, P97, DOI 10.1038/nature12486<;>Barnett Jennifer H, 2016, Curr Top Behav Neurosci, V28, P449, DOI 10.1007/7854_2015_5001<;>Beddington J, 2008, NATURE, V455, P1057, DOI 10.1038/4551057a<;>Belleville S, 2008, INT PSYCHOGERIATR, V20, P57, DOI 10.1017/S104161020700631X<;>Benedict RH, 1997, BR…			10.1093/ijnp/pyx040	Article	1469-5111	bjs1001@medschl.cam.ac.uk	633	Janssen Pharmaceutica/Johnson JohnsonJohnson & Johnson USAJanssen Biotech Inc [71418]; NIHR Biomedical Research Centre (Neurodegeneration; Mental Health), Cambridge; Wellcome TrustWellcome Trust [103838]; Eton College; Wallitt Foundation	This work was supported by a grant from Janssen Pharmaceutica/Johnson & Johnson (71418) awarded to Barbara J. Sahakian and the NIHR Biomedical Research Centre (Neurodegeneration; Mental Health), Cambridge. James B. Rowe is supported by the Wellcome Trust (103838). George Savulich is currently funded by a grant from Eton College and the Wallitt Foundation.	FF2GR	INT J NEUROPSYCHOPH	Int. J. Neuropsychopharmacol.	English	49	Rowe, James/0000-0001-7216-8679; O'Brien, John/0000-0002-0837-5080; Sahakian, Barbara/0000-0001-7352-1745; Savulich, George/0000-0002-6513-5454; Fox, Chris/0000-0001-9480-5704	GREAT CLARENDON ST, OXFORD OX2 6DP, ENGLAND	AUG	10	OXFORD	28898959	J	OXFORD UNIV PRESS	Rowe, James/C-3661-2013; Savulich, George/O-1376-2018	Sahakian, BJ (reprint author), Univ Cambridge, Dept Psychiat, Herchel Smith Bldg Brain & Mind Sci,Forvie Site, Cambridge CB2 0SZ, England.	Neurosciences & Neurology; Pharmacology & Pharmacy; Psychiatry		12	4	22	20	8	Clinical Neurology; Neurosciences; Pharmacology & Pharmacy; Psychiatry	13	12	0	0	0	0	0
WOS:000445311100007	Students' learning performance and perceived motivation in gamified flipped-class instruction	This is a pilot study aimed at examining students' learning performance and perceived motivation between a gamified flipped classroom and a non-gamified flipped classroom instructional model, based on the Self-Determination Theory (SDT). This study employed a mixed-method research approach, using three formative assessments or a post-test only design to examine students' learning achievement. Que…	2018	Zainuddin, Zamzami	[Zainuddin, Zamzami] Univ Hong Kong, Fac Educ, Hong Kong, Hong Kong, Peoples R China.	HIGHER-EDUCATION; INTRINSIC MOTIVATION; GAMIFICATION; ENGAGEMENT; IMPACT; MODEL; EXPERIENCE; KNOWLEDGE; DESIGN; SATISFACTION	Self-determination theory; Gamification; Flipped classroom; Gamified flipped classroom; Perceived motivation; Learning performance	COMPUTERS & EDUCATION	Zainuddin, Z	Abeysekera L, 2015, HIGH EDUC RES DEV, V34, P1, DOI 10.1080/07294360.2014.934336<;>Aldemir T, 2018, COMPUT HUM BEHAV, V78, P235, DOI 10.1016/j.chb.2017.10.001<;>Baepler P, 2014, COMPUT EDUC, V78, P227, DOI 10.1016/j.compedu.2014.06.006<;>Baxter R. J., 2015, J INFORM SYSTEMS, V30, P119<;>Bishop Jacob, 2013, P 120 ASEE NAT C, V30, P1<;>Blau I, 2017, COMPUT EDUC, V115, P69, DOI 10.1016/j.compedu.201…			10.1016/j.compedu.2018.07.003	Article	1873-782X	zamzamizain@hku.hk	88			GU5FJ	COMPUT EDUC	Comput. Educ.	English	61	Zainuddin, Zamzami/0000-0001-6436-4469; Zainuddin, Zamzami/0000-0001-6436-4469	THE BOULEVARD, LANGFORD LANE, KIDLINGTON, OXFORD OX5 1GB, ENGLAND	NOV	14	OXFORD		J	PERGAMON-ELSEVIER SCIENCE LTD	Zainuddin, Zamzami/E-8624-2015; Zainuddin, Zamzami/F-1625-2018	Zainuddin, Z (reprint author), Univ Hong Kong, Fac Educ, Hong Kong, Hong Kong, Peoples R China.	Computer Science; Education & Educational Research		8	9	100	126		Computer Science, Interdisciplinary Applications; Education & Educational Research	8	8	0	0	0	0	0
WOS:000451631300001	Gamified online survey to elicit citizens' preferences and enhance learning for environmental decisions	Multi-Criteria Decision Analysis (MCDA) requires a critical step, namely to elicit individual preferences. On the basis of learning theories, we formalize preference construction as learning about facts and values, and as a process; we also conceptualize an online preference elicitation survey that offers learning loops to increase factual learning and support preference construction. Another ori…	2019	Aubert, Alice H.<;>Lienert, Judit	[Aubert, Alice H.; Lienert, Judit] Eawag Swiss Fed Inst Aquat Sci & Technol, Uberlandstr 133, CH-8600 Dubendorf, Switzerland.	PATHWAY SURVEYS; MANAGEMENT; SUPPORT; PARTICIPATION; GAMIFICATION; CONSTRUCTION; METHODOLOGY; RELIABILITY; ENJOYMENT; FRAMEWORK	Environmental decision support systems; Gamification; Learning; Preference construction; Online survey; Participatory decision-making	ENVIRONMENTAL MODELLING & SOFTWARE	Aubert, AH<;>Lienert, J	Adcock A, 2012, ENCY SCI LEARNING, P2182<;>Amir O, 2008, J MARKETING RES, V45, P145, DOI 10.1509/jmkr.45.2.145<;>Anderson RM, 2013, DECIS ANAL, V10, P121, DOI 10.1287/deca.2013.0268<;>Aubert AH, 2018, ENVIRON MODELL SOFTW, V105, P64, DOI 10.1016/j.envsoft.2018.03.023<;>Bailey P, 2015, INT J MARKET RES, V57, P17, DOI 10.2501/IJMR-2015-003<;>BELTON V, 1994, DECIS SUPPORT SYST, V12, P355, DOI 10.101…			10.1016/j.envsoft.2018.09.013	Article	1873-6726	alice.aubert@eawag.ch	12	Eawag, the Swiss Federal Institute of Aquatic Science and Technology [5221.00492.009.08 DF 15]	This work is supported by Eawag, the Swiss Federal Institute of Aquatic Science and Technology, as part of the Eawag Postdoctoral Fellowship 2015 (grant number: 5221.00492.009.08 DF 15).	HC2KR	ENVIRON MODELL SOFTW	Environ. Modell. Softw.	English	69	Lienert, Judit/0000-0003-1925-3895	THE BOULEVARD, LANGFORD LANE, KIDLINGTON, OXFORD OX5 1GB, OXON, ENGLAND	JAN	12	OXFORD		J	ELSEVIER SCI LTD	Lienert, Judit/B-1138-2013	Aubert, AH (reprint author), Eawag Swiss Fed Inst Aquat Sci & Technol, Uberlandstr 133, CH-8600 Dubendorf, Switzerland.	Computer Science; Engineering; Environmental Sciences & Ecology		4	4	18	111		Computer Science, Interdisciplinary Applications; Engineering, Environmental; Environmental Sciences	4	4	0	0	0	0	0
WOS:000233122100051	Educational games in an obstetrics and gynecology core curriculum	Objective: The purpose of this study was to compare learning satisfaction and effectiveness using traditional lecture or educational game in teaching medical students about ectopic pregnancy.<;>Study design: Third-year medical students were randomized to instruction about ectopic pregnancy through either standard lecture or educational Jeopardy style game. Students in each group completed a prete…	2005	O'Leary, S<;>Diepenhorst, L<;>Churley-Strom, R<;>Magrane, D	St Joseph Mercy Hosp, Dept Obstet & Gynecol, Reichert Hlth Ctr, Ypsilanti, MI 48197 USA.<;>Univ Michigan, Sch Med, Ann Arbor, MI USA.<;>Assoc Amer Med Coll, Fac Dev Program, Ann Arbor, MI USA.<;>Assoc Amer Med Coll, Leadership Program, Ann Arbor, MI USA.	STUDENTS	game theory in medical education; interactive learning of ectopic pregnancy	AMERICAN JOURNAL OF OBSTETRICS AND GYNECOLOGY	O'Leary, S<;>Diepenhorst, L<;>Churley-Strom, R<;>Magrane, D	Baldor RA, 2001, ACAD MED, V76, P510, DOI 10.1097/00001888-200105000-00040<;>Copeland HL, 1998, J CONTIN EDUC HEALTH, V18, P227<;>DEWEY J., 1938, EXPERIENCE ED<;>EDWARDS C, 1997, P 2 ANN MIDS INSTR T<;>ELASHOFF JD, 1995, NQUERY ADVISOR RELEA<;>Howard MG, 2002, ADV PHYSIOL EDUC, V26, P30, DOI 10.1152/advan.00014.2001<;>Mann BD, 2002, AM J SURG, V183, P305, DOI 10.1016/S0002-9610(02)00800-0<;>NEWBL…	Annual Meeting of the Association-of-Professors-of-Gynecology-and-Obstetrics/Council-on-Reside nt-Education-in-Obstetrics-and-Gynecology	MAR 02-06, 2005	10.1016/j.ajog.2005.07.059	Article; Proceedings Paper	1097-6868	olearysh@trinity-health.org	1851			981XU	AM J OBSTET GYNECOL	Am. J. Obstet. Gynecol.	English	10		360 PARK AVENUE SOUTH, NEW YORK, NY 10010-1710 USA	NOV	4	NEW YORK	16260247	J	MOSBY-ELSEVIER		O'Leary, S (reprint author), St Joseph Mercy Hosp, Dept Obstet & Gynecol, Reichert Hlth Ctr, 5333 McAuley Dr,R-2108, Ypsilanti, MI 48197 USA.	Obstetrics & Gynecology	Assoc Professors Gynecol & Obstet, Council Resident Educ Obstet & Gynecol	59	0	9	193	5	Obstetrics & Gynecology	59	59	0	0	0	0	0
WOS:000321960900011	Evaluation of a Web-Based Social Network Electronic Game in Enhancing Mental Health Literacy for Young People	Background: Internet-based learning programs provide people with massive health care information and self-help guidelines on improving their health. The advent of Web 2.0 and social networks renders significant flexibility to embedding highly interactive components, such as games, to foster learning processes. The effectiveness of game-based learning on social networks has not yet been fully eval…	2013	Li, Tim M. H.<;>Chau, Michael<;>Wong, Paul W. C.<;>Lai, Eliza S. Y.<;>Yip, Paul S. F.	[Li, Tim M. H.; Wong, Paul W. C.; Yip, Paul S. F.] Univ Hong Kong, Dept Social Work & Social Adm, Hong Kong, Hong Kong, Peoples R China.<;>[Li, Tim M. H.; Lai, Eliza S. Y.; Yip, Paul S. F.] Univ Hong Kong, HKJC Ctr Suicide Res & Prevent, Hong Kong, Hong Kong, Peoples R China.<;>[Chau, Michael] Univ Hong Kong, Sch Business, Hong Kong, Hong Kong, Peoples R China.	COGNITIVE-BEHAVIORAL THERAPY; INTERNET; EDUCATION; IDENTIFICATION; INFORMATION; DISORDERS; COMPUTER; ANXIETY	digital game-based learning; mental health literacy; social networking sites; motivation	JOURNAL OF MEDICAL INTERNET RESEARCH	Li, TMH<;>Chau, M<;>Wong, PWC<;>Lai, ESY<;>Yip, PSF	Baker L, 2003, JAMA-J AM MED ASSOC, V289, P2400, DOI 10.1001/jama.289.18.2400<;>Barak A, 2011, J TECHNOL HUMAN SERV, V29, P155, DOI 10.1080/15228835.2011.616939<;>Borzekowski DLG, 2001, ARCH PEDIAT ADOL MED, V155, P813, DOI 10.1001/archpedi.155.7.813<;>Bowman R. F., 1982, EDUC TECHNOL, V22, P14<;>Butler AC, 2006, CLIN PSYCHOL REV, V26, P17, DOI 10.1016/j.cpr.2005.07.003<;>CHAU M, 2003, ACM J ED R…			10.2196/jmir.2316	Article		mchau@business.hku.hk		Health Care and Promotion Fund, Food and Health Bureau, Hong Kong Government [23090514]; General Research Fund, Research Grants Council, Hong Kong Government [742012]; University of Hong KongUniversity of Hong Kong; Quality Education Fund, Education Bureau, Hong Kong Government	This research has been supported in part by the following grants: Health Care and Promotion Fund (#23090514), Food and Health Bureau, Hong Kong Government; General Research Fund (#742012), Research Grants Council, Hong Kong Government; Azalea (1972) Endowment Fund, The University of Hong Kong; and Quality Education Fund, Education Bureau, Hong Kong Government. The authors thank Chris Wong, Broder…	185IK	J MED INTERNET RES	J. Med. Internet Res.	English	40	Tim, Li/0000-0002-0526-8255; Li, Tim M. H./0000-0002-6328-0105; /0000-0003-3388-6285	130 QUEENS QUAY E, STE 1102, TORONTO, ON M5A 0P6, CANADA	MAY	12	TORONTO	23676714	J	JMIR PUBLICATIONS, INC	Chau, Michael/A-4427-2010; /A-2507-2010	Chau, M (reprint author), Univ Hong Kong, Sch Business, 8-F KK Leung Bldg,Pokfulam Rd, Hong Kong, Hong Kong, Peoples R China.	Health Care Sciences & Services; Medical Informatics		27	1	86	15	5	Health Care Sciences & Services; Medical Informatics	28	27	0	0	0	0	0
WOS:000284003000002	Examining the effects of learning motivation and of course design in an instructional simulation game	In recent years, games have been proven to be an effective tool in supplementing traditional teaching methods. Through game playing, students can strengthen their cognitive-recognition architecture and can gain satisfaction as well as a sense of achievement. This study presents a conceptual framework for examining various effective strategies by which instructors can both integrate games into cou…	2010	Chang, Y. C.<;>Peng, H. Y.<;>Chao, H. C.	[Chang, Y. C.; Chao, H. C.] Natl Chiao Tung Univ, Dept Ind Engn & Management, Hsinchu, Taiwan.<;>[Peng, H. Y.] Natl Chiao Tung Univ, Inst Educ, Hsinchu, Taiwan.	STRATEGY USE; PERFORMANCE; ENVIRONMENTS; FEEDBACK; STUDENTS	instructional game; learning motivation; course design; evaluation study; industrial engineering	INTERACTIVE LEARNING ENVIRONMENTS	Chang, YC<;>Peng, HY<;>Chao, HC	Ajzen I., 1980, UNDERSTANDING ATTITU<;>Alessi S. M., 1985, COMPUTER BASED INSTR<;>Bandura A., 1986, SOCIAL FDN THOUGHT A<;>BROPHY J, 1988, TEACH TEACH EDUC, V4, P1, DOI 10.1016/0742-051X(88)90020-0<;>Bruner JS, 1960, PROCESS ED<;>CHANG YC, 2007, P BAI 2007 INT C BUS, V4<;>DART BC, 1994, HIGH EDUC, V28, P453, DOI 10.1007/BF01383937<;>DEMPSEY JV, 1996, ED394500 U S AL<;>Elgood C., 1997, HDB MANAGEM…			10.1080/10494820802574270	Article	1744-5191	yungchiachang@mail.nctu.edu.tw	339			677OZ	INTERACT LEARN ENVIR	Interact. Learn. Environ.	English	41	Chang, Yung-Chia/0000-0001-6272-3560	4 PARK SQUARE, MILTON PARK, ABINGDON OX14 4RN, OXFORDSHIRE, ENGLAND		21	ABINGDON		J	ROUTLEDGE JOURNALS, TAYLOR & FRANCIS LTD		Chang, YC (reprint author), Natl Chiao Tung Univ, Dept Ind Engn & Management, Hsinchu, Taiwan.	Education & Educational Research		38	4	40	18	4	Education & Educational Research	39	38	0	0	0	0	0
WOS:000364253600003	Exploring the influence of game design on learning and voluntary use in an online vascular anatomy study aid	This research explores the educational impact of an online study aid-game for studying human vascular anatomy (n = 24) versus a similar non-game study aid (n = 22) and how it relates to medical students' demographic traits and voluntary use over a 35-day period. Hierarchical linear regression models revealed that study aid success rate (a metric for assessing performance through the study aids) w…	2015	Gauthier, Andrea<;>Corrin, Michael<;>Jenkinson, Jodie	[Gauthier, Andrea] Univ Toronto, Fac Med, Inst Med Sci, Toronto, ON M5S 1A8, Canada.<;>[Corrin, Michael; Jenkinson, Jodie] Univ Toronto, Biomed Commun, Mississauga, ON L5L 1C6, Canada.	MEDICAL-STUDENTS; COLLEGE-STUDENTS; GENDER; CLASSROOM	Serious games; Interactive learning environments; Media in education; Teaching/learning strategies; Computer-mediated communication	COMPUTERS & EDUCATION	Gauthier, A<;>Corrin, M<;>Jenkinson, J	Amin Z, 2009, MED TEACH, V31, pE560, DOI 10.3109/01421590903193554<;>[Anonymous], 2013, SPSS STAT<;>Barab SA, 2010, EDUC RESEARCHER, V39, P525, DOI 10.3102/0013189X10386593<;>Baran Sule, 2007, Journal of the Acarological Society of Japan, V16, P1, DOI 10.2300/acari.16.1<;>Boehler ML, 2001, AM J SURG, V181, P268, DOI 10.1016/S0002-9610(01)00569-4<;>Brown RM, 1997, SEX ROLES, V36, P793, DOI 10.1023…			10.1016/j.compedu.2015.03.017	Article	1873-782X	andrea.gauthier@utoronto.ca; m.corrin@utoronto.ca; j.jenkinson@utoronto.ca	34	Social Sciences and Humanities Research Council [SIG-13/14]; University of Toronto's Instructional Technology Innovation Fund (ITIF)	This research is supported in part by grants SSHRC #SIG-13/14 from the Social Sciences and Humanities Research Council and the University of Toronto's Instructional Technology Innovation Fund (ITIF). The authors would also like to acknowledge Dr. Mike Wiley, University of Toronto, Division of Anatomy, for his collaboration in reviewing anatomical models, contributing to the development of pre-pos…	CV4RG	COMPUT EDUC	Comput. Educ.	English	41	Gauthier, Andrea/0000-0002-0059-8685; Jenkinson, Jodie/0000-0002-4066-9732	THE BOULEVARD, LANGFORD LANE, KIDLINGTON, OXFORD OX5 1GB, ENGLAND	SEP	11	OXFORD		J	PERGAMON-ELSEVIER SCIENCE LTD		Gauthier, A (reprint author), Univ Toronto, Fac Med, Inst Med Sci, 1 Kings Coll Circle, Toronto, ON M5S 1A8, Canada.	Computer Science; Education & Educational Research		19	2	26	87		Computer Science, Interdisciplinary Applications; Education & Educational Research	19	19	0	0	0	0	0
WOS:000260132200004	Spirit of the game: Empowering students as designers in schools?	The aim of this paper and the one which follows is to explore how the potential of computer games may be taken up in schools to support learning engagement among students. It is not the intention of the papers to dismiss existing classroom practices or overlook accounts of innovative practices in schools; the papers' aim is to provide educators who are interested in exploring the use of computer …	2008	Lim, Cher Ping	[Lim, Cher Ping] Edith Cowan Univ, Sch Educ, Churchlands, WA 6018, Australia.	CLASSROOM		BRITISH JOURNAL OF EDUCATIONAL TECHNOLOGY	Lim, CP	Begg M, 2005, INNOVATE, V1, P6<;>CUBAN L, 2005, BLACKBOARD BOTTOM LI<;>Darling-Hammond L, 2004, TEACH COLL REC, V106, P1047, DOI 10.1111/j.1467-9620.2004.00372.x<;>GEE JP, 2003, VIDEO GAMES HAVE TEA<;>HARTER S, 1981, DEV PSYCHOL, V17, P300, DOI 10.1037/0012-1649.17.3.300<;>Herrington J., 2003, Australian Journal of Educational Technology, V19, P59<;>ISENBERG JP, 2002, PLAY ESSENTIAL ALL C, V1, P3…			10.1111/j.1467-8535.2008.00823_1.x	Article		c.lim@ecu.edu.au	1003			361MQ	BRIT J EDUC TECHNOL	Br. J. Educ. Technol.	English	15	Lim, Cher Ping/0000-0002-4797-1870	COMMERCE PLACE, 350 MAIN ST, MALDEN 02148, MA USA	NOV	8	MALDEN		J	WILEY-BLACKWELL	Lim, Cher Ping/O-6068-2016	Lim, CP (reprint author), Edith Cowan Univ, Sch Educ, Churchlands, WA 6018, Australia.	Education & Educational Research		45	0	7	39	6	Education & Educational Research	45	45	0	0	0	0	0
WOS:000258024000007	Global citizenship education, school curriculum and games: Learning Mathematics, English and Science as a global citizen	Based on an account of how two classes of primary five students in Singapore engage in the learning of English, Mathematics and Science by playing the role of global citizens, the paper suggests an alternative but realistic approach to teaching global citizenship education. Set against the back story of Atlantis facing ecological, social and cultural decay due to the blind pursuit of prosperity a…	2008	Lim, Cher Ping	Edith Cowan Univ, Sch Educ, Asia Pacific Ctr Excellence Teacher Educ & Innovat, Perth, WA 6050, Australia.	STUDENTS	multi-user virtual environment; game-like elements; global citizenship; curriculum; engagement; social commitment	COMPUTERS & EDUCATION	Lim, CP	Bangert-Drowns RL, 2001, J EDUC COMPUT RES, V24, P213, DOI 10.2190/0CKM-FKTR-0CPF-JLGR<;>Barab S, 2005, ETR&D-EDUC TECH RES, V53, P86, DOI 10.1007/BF02504859<;>Barab SA, 2003, SCI EDUC, V87, P454, DOI 10.1002/sce.10083<;>Bernstein B., 1996, PEDAGOGY SYMBOLIC CO<;>Bransford J. D., 2000, PEOPLE LEARN BRAIN M<;>Csikszentmihalyi M., 1990, FLOW PSYCHOL OPTIMAL<;>Darling-Hammond L, 2004, TEACH COLL REC…			10.1016/j.compedu.2007.10.005	Article		c.lim@ecu.edu.au	1093			331PJ	COMPUT EDUC	Comput. Educ.	English	31	Lim, Cher Ping/0000-0002-4797-1870	THE BOULEVARD, LANGFORD LANE, KIDLINGTON, OXFORD OX5 1GB, ENGLAND	NOV	21	OXFORD		J	PERGAMON-ELSEVIER SCIENCE LTD	Lim, Cher Ping/O-6068-2016	Lim, CP (reprint author), Edith Cowan Univ, Sch Educ, Asia Pacific Ctr Excellence Teacher Educ & Innovat, 2 Bradford St,Mt Lawley, Perth, WA 6050, Australia.	Computer Science; Education & Educational Research		45	7	56	51	3	Computer Science, Interdisciplinary Applications; Education & Educational Research	45	45	0	0	0	0	0
WOS:000309307300025	Are heavy users of computer games and social media more computer literate?	Adolescents spend a substantial part of their leisure time with playing games and using social media such as Facebook. The present paper examines the link between adolescents' computer and Internet activities and computer literacy (defined as the ability to work with a computer efficiently). A cross-sectional study with N = 200 adolescents, aged 17 on average, was conducted. Hierarchical regressi…	2012	Appel, Markus	Johannes Kepler Univ Linz, Dept Educ & Psychol, A-4040 Linz, Austria.	STEREOTYPE THREAT; VIDEO GAMES; ATTITUDES; IMPACT; SCHOOL; COMMUNICATION; ADOLESCENTS; PERFORMANCE; TECHNOLOGY; VALIDATION	Media in education; Secondary education	COMPUTERS & EDUCATION	Appel, M	Anderson CA, 2001, PSYCHOL SCI, V12, P353, DOI 10.1111/1467-9280.00366<;>Appel M., 2012, POLITICAL PSYCHOL, V33<;>Appel M, 2011, EUR J SOC PSYCHOL, V41, P904, DOI 10.1002/ejsp.835<;>Aronson J., 2009, HDB PREJUDICE STEREO, P153<;>Bandura A, 1999, HDB PERSONALITY, P154<;>BARON RM, 1986, J PERS SOC PSYCHOL, V51, P1173, DOI 10.1037/0022-3514.51.6.1173<;>Bunz U, 2007, COMPUT HUM BEHAV, V23, P2321, DOI…			10.1016/j.compedu.2012.06.004	Article	1873-782X	markus.appel@jku.at	1349			013LQ	COMPUT EDUC	Comput. Educ.	English	65		THE BOULEVARD, LANGFORD LANE, KIDLINGTON, OXFORD OX5 1GB, ENGLAND	DEC	11	OXFORD		J	PERGAMON-ELSEVIER SCIENCE LTD		Appel, M (reprint author), Johannes Kepler Univ Linz, Dept Educ & Psychol, Altenberger Str 69, A-4040 Linz, Austria.	Computer Science; Education & Educational Research		30	5	94	59	4	Computer Science, Interdisciplinary Applications; Education & Educational Research	30	30	0	0	0	0	0
WOS:000376444400001	Does familiarity affect the enjoyment of touchscreen games for people with dementia?	Introduction: Previous research has indicated that people living with dementia are able to use touchscreen technology, which presents an opportunity to deliver meaningful and engaging activities for people to pass the time independently. The challenge is to identify suitable applications from the thousands that are currently available, and familiarity, where an app is a digital version of an exis…	2016	Astell, Arlene J.<;>Joddrell, Phil<;>Groenewoud, Hanny<;>de Lange, Jacomine<;>Goumans, Marleen<;>Cordia, Anneloes<;>Schikhof, Yvonne	[Astell, Arlene J.; Joddrell, Phil] Univ Sheffield, Sch Hlth & Related Res, 30 Regent St, Sheffield S1 4DA, S Yorkshire, England.<;>[Astell, Arlene J.] Ontario Shores Ctr Mental Hlth Sci, Whitby, ON, Canada.<;>[Groenewoud, Hanny; de Lange, Jacomine; Goumans, Marleen; Cordia, Anneloes; Schikhof, Yvonne] Rotterdam Univ Appl Sci, Res Ctr Innovat Care, Rotterdam, Netherlands.	COGNITIVE IMPAIRMENT; USABILITY; TECHNOLOGY	Dementia; Games; iPad; Familiarity; Engagement; Learning	INTERNATIONAL JOURNAL OF MEDICAL INFORMATICS	Astell, AJ<;>Joddrell, P<;>Groenewoud, H<;>de Lange, J<;>Goumans, M<;>Cordia, A<;>Schikhof, Y	Algemene Nederlandse Sjoelbond, 1988, SJOEL OUD SPEL NIEUW<;>Alm N, 2009, LECT NOTES COMPUT SC, V5614, P195, DOI 10.1007/978-3-642-02707-9_21<;>Alzheimer's Society, 2011, SUPP STAY SAV CAR SU<;>Armstrong N., 2010, P 10 IEEE INT C INF, P1<;>Astell AJ, 2014, J ASSIST TECHNOL, V8, P164, DOI 10.1108/JAT-01-2014-0004<;>Astell A, 2014, LECT NOTES COMPUT SC, V8547, P264, DOI 10.1007/978-3-319-08596-8_42…			10.1016/j.ijmedinf.2016.02.001	Article	1872-8243	pmjoddrell1@sheffield.ac.uk	E8	Stichting Innovatie Alliantie (SIA), RAAK Publiek [2011-13-40 P]	The project was funded by award number 2011-13-40 P from Stichting Innovatie Alliantie (SIA), RAAK Publiek to the first, fourth, fifth and seventh authors. We are very grateful to the managers, staff and service users of Sheffcare and Sanctuary Care without whom this research would not have been possible.	DM6EW	INT J MED INFORM	Int. J. Med. Inform.	English	37	Astell, Arlene J/0000-0002-6822-9472; Joddrell, Phil/0000-0002-8210-6508	ELSEVIER HOUSE, BROOKVALE PLAZA, EAST PARK SHANNON, CO, CLARE, 00000, IRELAND	JUL	8	CLARE	26897552	J	ELSEVIER IRELAND LTD	Astell, Arlene J/G-1625-2014; Joddrell, Phil/J-3957-2019	Joddrell, P (reprint author), Univ Sheffield, Sch Hlth & Related Res, 30 Regent St, Sheffield S1 4DA, S Yorkshire, England.	Computer Science; Health Care Sciences & Services; Medical Informatics		15	1	11	91		Computer Science, Information Systems; Health Care Sciences & Services; Medical Informatics	15	15	0	0	0	0	0
WOS:000375636600002	PlayIT: Game Based Learning Approach for Teaching Programming Concepts	This study demonstrates a game-based learning (GBL) approach to engage students in learning and enhance their programming skills. The paper gives a detailed narrative of how an educational game was mapped with the curriculum of a prescribed programming course in a computing diploma study programme. Two separate student cohorts were invited to participate in the GBL experiment. One student cohort …	2016	Mathrani, Anuradha<;>Christian, Shelly<;>Ponder-Sutton, Agate	[Mathrani, Anuradha; Christian, Shelly; Ponder-Sutton, Agate] Massey Univ, Sch Engn & Adv Technol, Auckland, New Zealand.	HIGHER-EDUCATION	Game based learning; ICT education; Programming; Educational games; Teaching and learning pedagogies	EDUCATIONAL TECHNOLOGY & SOCIETY	Mathrani, A<;>Christian, S<;>Ponder-Sutton, A	Barnes T., 2007, P ACM SPECIAL INTERE<;>Cabada R. Z., 2012, 2012 IEEE 12th International Conference on Advanced Learning Technologies (ICALT), P337, DOI 10.1109/ICALT.2012.140<;>Connolly T, 2006, J INF TECHNOL EDUC-R, V5, P459<;>Connolly TM, 2006, ELECTRON J E-LEARN, V4, P103<;>Dicheva D, 2015, EDUC TECHNOL SOC, V18, P75<;>Ebner M, 2007, COMPUT EDUC, V49, P873, DOI 10.1016/j.compedu.2005.11.026<;…				Article	1436-4522	a.s.mathrani@massey.ac.nz; shelly.christian@outlook.com; a.m.ponder-sutton@massey.ac.nz	17			DL4VT	EDUC TECHNOL SOC	Educ. Technol. Soc.	English	24	Mathrani, Anuradha/0000-0002-9124-2536; Mathrani, Anuradha/0000-0002-9124-2536	129, SEC 1, HEPING E RD, EDUCATION BUILDING, RM 611, TAIPEI, 10644, TAIWAN	APR	13	TAIPEI		J	NATL TAIWAN NORMAL UNIV, TAIWAN	Mathrani, Anuradha/X-5902-2019; Mathrani, Anuradha/R-7903-2018	Mathrani, A (reprint author), Massey Univ, Sch Engn & Adv Technol, Auckland, New Zealand.	Education & Educational Research		15	2	38	19	2	Education & Educational Research	15	15	0	0	0	0	0
WOS:000399511000056	Studying student differentiation in gamified education: A long-term study	Gamified learning is a novel concept that according to recent studies, can increase student activity and improve learning outcomes. However, little is known about how different students experience and are engaged by it. We present a long-term study which identified distinct behavioral and performance patterns in participants taking a gamified college course. Our study lasted for three years, duri…	2017	Barata, Gabriel<;>Gama, Sandra<;>Jorge, Joaquim<;>Goncalves, Daniel	[Barata, Gabriel; Gama, Sandra; Jorge, Joaquim; Goncalves, Daniel] Univ Lisbon, Inst Super Tecn, Dept Comp Sci & Engn, INESC ID, Lisbon, Portugal.	GAME; OUTLIER	Gamification; Engagement; Gamified learning; Student types; Cluster analysis; Student performance	COMPUTERS IN HUMAN BEHAVIOR	Barata, G<;>Gama, S<;>Jorge, J<;>Goncalves, D	Abeele V., 2014, 9 INT C FDN DIG GAM<;>Aguilar S., MULTIPLE PATHS SAME<;>Aguilar S., 2013, GAM LEARN SOC C 9 0<;>Barata G., 2015, SMART LEARNING ENV, V2, P1<;>Barata G., 2013, P 1 INT C GAM DES RE, P10, DOI DOI 10.1145/2583008.2583010<;>Barata G., 2013, GAM VIRT WORLDS SER, P1, DOI DOI 10.1109/VS-GAMES.2013.6624228<;>Barata Gabriel, 2013, P 1 INT C GAM DES RE, P95, DOI [10.1145/2583008.2583023, D…			10.1016/j.chb.2016.08.049	Article	1873-7692	gabriel.barata@ist.utl.pt	585	national funds through Fundacao para a Ciencia e a Tecnologia [UID/CEC/50021/2013, PTDC/EEI-Sll/3154/2012]; FCTFundacao para a Ciencia e a Tecnologia (FCT) [SFRH/BD/72735/2010]	This work was partially supported by national funds through Fundacao para a Ciencia e a Tecnologia with references UID/CEC/50021/2013 and PTDC/EEI-Sll/3154/2012. Gabriel Barata was supported by FCT grant SFRH/BD/72735/2010.	ES4NC	COMPUT HUM BEHAV	Comput. Hum. Behav.	English	64	Gama, Sandra/0000-0002-9679-7004; Goncalves, Daniel/0000-0002-5121-6296; Jorge, Joaquim/0000-0001-5441-4637	THE BOULEVARD, LANGFORD LANE, KIDLINGTON, OXFORD OX5 1GB, ENGLAND	JUN	36	OXFORD		J	PERGAMON-ELSEVIER SCIENCE LTD	Gama, Sandra/C-2259-2019; Goncalves, Daniel/M-6013-2013; Jorge, Joaquim/C-5596-2008	Barata, G (reprint author), INESC ID, Rua Alves Redol 9, P-1000029 Lisbon, Portugal.	Psychology		11	1	32	71		Psychology, Multidisciplinary; Psychology, Experimental	11	11	0	0	0	0	0
WOS:000393765300003	Advanced displays and natural user interfaces to support learning	Advanced displays and natural user interfaces (NUI) are a very suitable combination for developing systems to provide an enhanced and richer user experience. This combination can be appropriate in several fields and has not been extensively exploited. One of the fields that this combination is especially suitable for is education. Nowadays, children are growing up playing with computer games, usi…	2017	Martin-SanJose, Juan-Fernando<;>Juan, M. -Carmen<;>Molla, Ramon<;>Vivo, Roberto	[Martin-SanJose, Juan-Fernando; Juan, M. -Carmen; Molla, Ramon; Vivo, Roberto] Univ Politecn Valencia, Inst Univ Automat & Informat Ind, Valencia, Spain.	CHILDREN; KINECT	Advanced displays; autostereoscopy; frontal projection; natural user interfaces; Kinect	INTERACTIVE LEARNING ENVIRONMENTS	Martin-SanJose, JF<;>Juan, MC<;>Molla, R<;>Vivo, R	ANDERSEN EB, 1973, PSYCHOMETRIKA, V38, P123, DOI 10.1007/BF02291180<;>Arino JJ, 2014, BEHAV INFORM TECHNOL, V33, P646, DOI 10.1080/0144929X.2013.815277<;>Bekebrede G, 2011, COMPUT EDUC, V57, P1521, DOI 10.1016/j.compedu.2011.02.010<;>Bhalla M.R., 2010, INT J COMPUTER APPL, V6, P12, DOI DOI 10.5120/1097-1433<;>Boutsika E, 2014, PROCEDIA COMPUT SCI, V27, P123, DOI 10.1016/j.procs.2014.02.015<;>Buis…			10.1080/10494820.2015.1090455	Article	1744-5191	mcarmen@dsic.upv.es	34	Spanish Ministry of Science and Innovation through the APRENDRA projectMinistry of Science and Innovation, Spain (MICINN) [TIN2009-14319-C02-01]	This work was funded by the Spanish Ministry of Science and Innovation through the APRENDRA project (TIN2009-14319-C02-01).	EK2NZ	INTERACT LEARN ENVIR	Interact. Learn. Environ.	English	34	Juan, M.-Carmen/0000-0002-8764-1470; Molla, Ramon P/0000-0003-0704-9336; Martin San Jose, Juan Fernando/0000-0002-3247-6156	2-4 PARK SQUARE, MILTON PARK, ABINGDON OX14 4RN, OXON, ENGLAND	FEB	18	ABINGDON		J	ROUTLEDGE JOURNALS, TAYLOR & FRANCIS LTD	Juan, M.-Carmen/I-3585-2015; Molla, Ramon P/L-9714-2014	Juan, MC (reprint author), Univ Politecn Valencia, Inst Univ Automat & Informat Ind, Valencia, Spain.	Education & Educational Research		11	1	37	25	1	Education & Educational Research	12	11	0	0	0	0	0
WOS:000305068400027	Influence of Game Quests on Pupils' Enjoyment and Goal-pursuing in Math Learning	As a medium for learning, digital games provide promising possibilities to motivate and engage students in subject learning. In this study, a game-based learning system, My-Pet-My-Quest, is developed to support pupils' math learning. This is due to the fact that most students in Taiwan have relatively lower positive attitude towards math learning, even though their math performance is prominent. …	2012	Chen, Zhi-Hong<;>Liao, Calvin C. Y.<;>Cheng, Hercy N. H.<;>Yeh, Charles Y. C.<;>Chan, Tak-Wai	[Chen, Zhi-Hong; Liao, Calvin C. Y.; Cheng, Hercy N. H.; Yeh, Charles Y. C.; Chan, Tak-Wai] Natl Cent Univ, Grad Inst Network Learning Technol, Jhongli, Taiwan.<;>[Chen, Zhi-Hong] Yuan Ze Univ, Dept Informat Commun, Tao Yuan, Taiwan.	DESIGN; ENVIRONMENTS; MOTIVATION; REALITY; PETS	Game-based learning; Game Quest; Goal-pursuing; Math learning	EDUCATIONAL TECHNOLOGY & SOCIETY	Chen, ZH<;>Liao, CCY<;>Cheng, HNH<;>Yeh, CYC<;>Chan, TW	Barlett CP, 2009, SIMULAT GAMING, V40, P377, DOI 10.1177/1046878108327539<;>BUCKINGHAM D., 2007, J ED MULTIMEDIA HYPE, V16, P323<;>BURTON RR, 1979, INT J MAN MACH STUD, V11, P5, DOI 10.1016/S0020-7373(79)80003-6<;>Chang SB, 2009, EDUC TECHNOL SOC, V12, P343<;>Chen Z.-H., 2007, INT J ARTIFICIAL INT, V17, P145<;>Chen ZH, 2011, BRIT J EDUC TECHNOL, V42, P166, DOI 10.1111/j.1467-8535.2009.01003.x<;>D…				Article		hon@cl.ncu.edu.tw; calvin@cl.ncu.edu.tw; hercy@cl.ncu.edu.tw; charles@cl.ncu.edu.tw; chan@cl.ncu.edu.tw	327			956CW	EDUC TECHNOL SOC	Educ. Technol. Soc.	English	33		BAG 11-222, MASSEY UNIVERSITY, PALMERSTON NORTH, NEW ZEALAND	APR	11	PALMERSTON NORTH		J	IEEE COMPUTER SOC, LEARNING TECHNOLOGY TASK FORCE		Chen, ZH (reprint author), Natl Cent Univ, Grad Inst Network Learning Technol, Jhongli, Taiwan.	Education & Educational Research		29	0	23	15	2	Education & Educational Research	29	29	0	0	0	0	0
WOS:000363887400011	Development and User Satisfaction of "Plan-It Commander,'' a Serious Game for Children with ADHD	The need for engaging treatment approaches within mental health care has led to the application of gaming approaches to existing behavioral training programs (i.e., gamification). Because children with attention deficit/hyperactivity disorder (ADHD) tend to have fewer problems with concentration and engagement when playing digital games, applying game technologies and design approaches to complem…	2015	Bul, Kim C. M.<;>Franken, Ingmar H. A.<;>Van der Oord, Saskia<;>Kato, Pamela M.<;>Danckaerts, Marina<;>Vreeke, Leonie J.<;>Willems, Annik<;>van Oers, Helga J. J.<;>van den Heuvel, Ria<;>van Slagmaat, Rens<;>Maras, Athanasios	[Bul, Kim C. M.; Vreeke, Leonie J.; Maras, Athanasios] Yulius Acad, Yulius Mental Hlth Care Org, NL-2994 GC Barendrecht, Netherlands.<;>[Bul, Kim C. M.; Franken, Ingmar H. A.; Vreeke, Leonie J.] Erasmus Univ, Dept Clin Psychol, Rotterdam, Netherlands.<;>[Van der Oord, Saskia] Katholieke Univ Leuven, Fac Psychol & Educ Sci, Louvain, Belgium.<;>[Van der Oord, Saskia] Univ Amsterdam, Dept Dev Psycho…	VIDEO GAMES; HEALTH		GAMES FOR HEALTH JOURNAL	Bul, KCM<;>Franken, IHA<;>Van der Oord, S<;>Kato, PM<;>Danckaerts, M<;>Vreeke, LJ<;>Willems, A<;>van Oers, HJJ<;>van den Heuvel, R<;>van Slagmaat, R<;>Maras, A	Abikoff H, 2009, J AM ACAD CHILD PSY, V48, P166, DOI 10.1097/CHI.0b013e3181930626<;>Bandura A., 1986, SOCIAL FDN THOUGHT A<;>Baranowski T, 2008, AM J PREV MED, V34, P74, DOI 10.1016/j.amepre.2007.09.027<;>Barkley R. A., 2006, ATTENTION DEFICIT HY<;>Beale IL, 2011, VVIDEO GAMES HLTH PR<;>Bollar S., GAME BASED LEARNINGW<;>Boyer BE, 2015, EUR CHILD ADOLES PSY, V24, P1075, DOI 10.1007/s00787-014-0661…			10.1089/g4h.2015.0021	Article	2161-7856	k.bul@yulius.nl	512			CU9TF	GAMES HEALTH J	Games Health J.	English	36	Franken, Ingmar/0000-0002-7853-2694; Bul, Kim/0000-0001-8984-9921; Kato, Pamela/0000-0002-4755-5009	140 HUGUENOT STREET, 3RD FL, NEW ROCHELLE, NY 10801 USA	DEC 1	11	NEW ROCHELLE	26325247	J	MARY ANN LIEBERT, INC	Franken, Ingmar/AAB-7562-2019; Franken, Ingmar/C-2382-2008	Bul, KCM (reprint author), Yulius Acad, Yulius Mental Hlth Care Org, Dennenhout 1, NL-2994 GC Barendrecht, Netherlands.	Health Care Sciences & Services; Public, Environmental & Occupational Health; Rehabilitation		18	2	66	4	6	Health Policy & Services; Public, Environmental & Occupational Health; Rehabilitation	18	18	0	0	0	0	0
WOS:000356574700001	Student perceptions of gamified audience response system interactions in large group lectures and via lecture capture technology	Background: Higher education students have positive attitudes about the use of audience response systems (ARS), but even technology-enhanced lessons can become tiresome if the pedagogical approach is exactly the same with each implementation. Gamification is the notion that gaming mechanics can be applied to routine activities. In this study, TurningPoint (TP) ARS interactions were gamified and i…	2015	Pettit, Robin K.<;>McCoy, Lise<;>Kinney, Marjorie<;>Schwartz, Frederic N.	[Pettit, Robin K.; McCoy, Lise; Kinney, Marjorie; Schwartz, Frederic N.] AT Still Univ, Sch Osteopath Med Arizona, Mesa, AZ 85206 USA.	FORMATIVE ASSESSMENT; EDUCATIONAL GAMES; MEDICAL-EDUCATION; LEARNING OUTCOMES; PERFORMANCE; ACHIEVEMENT; CHALLENGES; IMPACT; SCHOOL; TIME	Audience response system; Clicker; TurningPoint; Medical microbiology; Game; Gamification	BMC MEDICAL EDUCATION	Pettit, RK<;>McCoy, L<;>Kinney, M<;>Schwartz, FN	Admiraal W, 2011, COMPUT HUM BEHAV, V27, P1185, DOI 10.1016/j.chb.2010.12.013<;>Akl EA, 2010, IBMC MED ED, V10, P1<;>Akl EA, 2008, BMC PUBLIC HEALTH, V8, DOI 10.1186/1471-2458-8-191<;>Akl EA, 2010, MED TEACH, V32, P16, DOI 10.3109/01421590903473969<;>Barkley E. F., 2010, STUDENT ENGAGEMENT T<;>Beylefeld AA, 2007, MED TEACH, V29, P933, DOI 10.1080/01421590701601550<;>Cain J, 2008, AM J PHARM EDUC,…			10.1186/s12909-015-0373-7	Article	1472-6920	rpettit@atsu.edu		HRSAUnited States Department of Health & Human ServicesUnited States Health Resources & Service Administration (HRSA) [D54HP20674]	This research was supported by HRSA grant no.D54HP20674.	CK9QN	BMC MED EDUC	BMC Med. Educ.	English	55		CAMPUS, 4 CRINAN ST, LONDON N1 9XW, ENGLAND	MAY 22	15	LONDON	25997953	J	BMC		Pettit, RK (reprint author), AT Still Univ, Sch Osteopath Med Arizona, 5850 E Still Circle, Mesa, AZ 85206 USA.	Education & Educational Research		18	2	66	15		Education & Educational Research; Education, Scientific Disciplines	19	18	0	0	0	0	0
WOS:000327647500003	Fusing Visual and Behavioral Cues for Modeling User Experience in Games	Estimating affective and cognitive states in conditions of rich human-computer interaction, such as in games, is a field of growing academic and commercial interest. Entertainment and serious games can benefit from recent advances in the field as, having access to predictors of the current state of the player (or learner) can provide useful information for feeding adaptation mechanisms that aim t…	2013	Shaker, Noor<;>Asteriadis, Stylianos<;>Yannakakis, Georgios N.<;>Karpouzis, Kostas	[Shaker, Noor] IT Univ Copenhagen, Ctr Comp Games Res, DK-2300 Copenhagen, Denmark.<;>[Asteriadis, Stylianos] Ctr Res & Technol Hellas, Informat & Telemat Inst, GR-57001 Thessaloniki, Greece.<;>[Yannakakis, Georgios N.] Univ Malta, Dept Digital Games, Msida 2080, Msd, Malta.<;>[Karpouzis, Kostas] Natl Tech Univ Athens, Zografos 15780, Greece.	MOTION	Content personalization; experience-driven procedural content generation; multimodal interaction; player experience modeling; visual cues	IEEE TRANSACTIONS ON CYBERNETICS	Shaker, N<;>Asteriadis, S<;>Yannakakis, GN<;>Karpouzis, K	Almeida S., 2011, PROC SBGAMES X BRAZI<;>Asteriadis S, 2009, MULTIMED TOOLS APPL, V41, P469, DOI 10.1007/s11042-008-0240-1<;>Brown S., 2003, CHI 03 HUM FACT COMP, P732, DOI [10.1145/765891.765957, DOI 10.1145/765891.765957]<;>Buttussi F, 2007, LECT NOTES COMPUT SC, V4569, P85<;>Calleja G., 2011, IN GAME FROM IMMERSI<;>Cardamone L, 2011, LECT NOTES COMPUT SC, V6624, P63, DOI 10.1007/978-3-642-2052…			10.1109/TCYB.2013.2271738	Article	2168-2275	noor.shaker@gmail.com; stiast@image.ntua.gr; yannakakis@itu.dk; kkarpou@image.ntua.gr	1531	FP7 ICT SIREN Project [258453]; European Union Social Fund (ESF); Greek National Funds through the Operational Program "Education and Lifelong Learning" of the National Strategic Reference Framework (NSRF), Research Funding Program THALES	This work was supported in part by the FP7 ICT SIREN Project 258453, and by the European Union Social Fund (ESF). This work was also supported by the Greek National Funds through the Operational Program "Education and Lifelong Learning" of the National Strategic Reference Framework (NSRF), Research Funding Program THALES. Recommended by Associate Editor S. Zafeiriou.	261EP	IEEE T CYBERNETICS	IEEE T. Cybern.	English	54	Asteriadis, Stylianos/0000-0002-4298-6870; Yannakakis, Georgios N./0000-0001-7793-1450	445 HOES LANE, PISCATAWAY, NJ 08855-4141 USA	DEC	13	PISCATAWAY	24273140	J	IEEE-INST ELECTRICAL ELECTRONICS ENGINEERS INC	Asteriadis, Stylianos/O-2140-2016; Yannakakis, Georgios N./R-9213-2016	Shaker, N (reprint author), IT Univ Copenhagen, Ctr Comp Games Res, DK-2300 Copenhagen, Denmark.	Automation & Control Systems; Computer Science		25	2	24	43	6	Automation & Control Systems; Computer Science, Artificial Intelligence; Computer Science, Cybernetics	25	25	0	0	0	0	0
WOS:000323169500009	Investigating elementary school students' technology acceptance by applying digital game-based learning to environmental education	In order to improve and promote students' environmental knowledge, attitudes, and behaviour, integrating environmental education into the primary education curriculum has become a key issue for environmental education. For this reason, this study aimed to investigate elementary school students' acceptance of technology applying digital game-based learning (DGBL) to environmental education. A tota…	2013	Cheng, Yuh-Ming<;>Lou, Shi-Jer<;>Kuo, Sheng-Huang<;>Shih, Ru-Chu	[Cheng, Yuh-Ming; Kuo, Sheng-Huang] Shu Te Univ, Kaohsiung, Taiwan.<;>[Lou, Shi-Jer; Shih, Ru-Chu] Natl Pingtung Univ Sci & Technol, Pingtung, Taiwan.	PRESERVICE TEACHERS; USER ACCEPTANCE; MODEL; INTENTION; CONSTRUCTION; EXTENSION		AUSTRALASIAN JOURNAL OF EDUCATIONAL TECHNOLOGY	Cheng, YM<;>Lou, SJ<;>Kuo, SH<;>Shih, RC	Admiraal W, 2011, COMPUT HUM BEHAV, V27, P1185, DOI 10.1016/j.chb.2010.12.013<;>Ajiboye J. O., 2008, INT J ENV SCI ED, V3, P105<;>Aldrich C, 2004, SIMULATIONS FUTURE L<;>Amoako-Gyampah K, 2004, INFORM MANAGE-AMSTER, V41, P731, DOI 10.1016/j.im.2003.08.010<;>Bramer R., 2003, PSYCHOL HEUTE APR, P22<;>Cankaya S, 2009, PROCD SOC BEHV, V1, P145, DOI 10.1016/j.sbspro.2009.01.027<;>Cankaya S, 2010, PROC…				Article	1449-5554	vincent@npust.edu.tw	110			201UW	AUSTRALAS J EDUC TEC	Australas. J. Educ. Technol.	English	65		UNIT 5, 202 COODE ST, PO BOX 350, TUGUN, 4224, AUSTRALIA		15	TUGUN		J	AUSTRALASIAN SOC COMPUTERS LEARNING TERTIARY EDUCATION-ASCILITE		Shih, RC (reprint author), Natl Pingtung Univ Sci & Technol, Pingtung, Taiwan.	Education & Educational Research		25	0	44	29	1	Education & Educational Research	27	25	0	0	0	0	0
WOS:000302853600054	Win-Stay-Lose-Learn Promotes Cooperation in the Spatial Prisoner's Dilemma Game	Holding on to one's strategy is natural and common if the later warrants success and satisfaction. This goes against widespread simulation practices of evolutionary games, where players frequently consider changing their strategy even though their payoffs may be marginally different than those of the other players. Inspired by this observation, we introduce an aspiration-based win-stay-lose-learn…	2012	Liu, Yongkui<;>Chen, Xiaojie<;>Zhang, Lin<;>Wang, Long<;>Perc, Matjaz	[Liu, Yongkui; Zhang, Lin] Beihang Univ, Sch Automat Sci & Elect Engn, Beijing, Peoples R China.<;>[Liu, Yongkui] Changan Univ, Sch Elect & Control Engn, Xian, Peoples R China.<;>[Liu, Yongkui] Changan Univ, Ctr Rd Traff Intelligent Detect & Equipment Engn, Xian, Peoples R China.<;>[Chen, Xiaojie] Int Inst Appl Syst Anal, Evolut & Ecol Program, A-2361 Laxenburg, Austria.<;>[Wang, Long] Peking Uni…	SCALE-FREE NETWORKS; TIT-FOR-TAT; SOCIAL DILEMMAS; EVOLUTIONARY GAMES; COMPLEX NETWORKS; SHIFT; ASPIRATION; EMERGENCE; INDIVIDUALS; STRATEGIES		PLOS ONE	Liu, YK<;>Chen, XJ<;>Zhang, L<;>Wang, L<;>Perc, M	Axelrod R. M., 1984, EVOLUTION COOPERATIO<;>Chen XJ, 2008, PHYS REV E, V77, DOI 10.1103/PhysRevE.77.017103<;>Chen X, 2008, PHYS LETT A, V372, P1161, DOI 10.1016/j.physleta.2007.09.044<;>Chen XJ, 2009, PHYS REV E, V80, DOI 10.1103/PhysRevE.80.046109<;>Chen X, 2008, PHYS REV E, V78, DOI 10.1103/PhysRevE.78.051120<;>Cho IK, 2005, J ECON THEORY, V124, P171, DOI 10.1016/j.jet.2004.12.001<;>Dai QL, 201…			10.1371/journal.pone.0030689	Article		ykliu@chd.edu.cn; chenx@iiasa.ac.at; matjaz.perc@uni-mb.si		Chang'an University [CHD2010JC134]; National Natural Science Foundation of China (NSFC)National Natural Science Foundation of China [60736022, 10972002, 61074144, 51005012, 61103096]; Slovenian Research Agency (ARRS)Slovenian Research Agency - Slovenia [J1-4055]	YL acknowledges financial support from the Special Fund for the Basic Scientific Research of Central Colleges of Chang'an University (Grant CHD2010JC134). LW acknowledges financial support from the National Natural Science Foundation of China (NSFC) (Grants 60736022 and 10972002). MP acknowledges financial support from the Slovenian Research Agency (ARRS) (Grant J1-4055). This work was additional…	926TC	PLOS ONE	PLoS One	English	85	Liu, Yongkui/0000-0003-2165-775X; Wang, Long/0000-0001-5600-8157; Perc, Matjaz/0000-0002-3087-541X	1160 BATTERY STREET, STE 100, SAN FRANCISCO, CA 94111 USA	FEB 17	8	SAN FRANCISCO	22363470	J	PUBLIC LIBRARY SCIENCE	Liu, Yongkui/R-9307-2017; Wang, Long/A-7798-2010; Perc, Matjaz/A-5148-2009	Liu, YK (reprint author), Beihang Univ, Sch Automat Sci & Elect Engn, Beijing, Peoples R China.	Science & Technology - Other Topics		30	0	34	7	2	Multidisciplinary Sciences	31	28	0	0	0	0	0
WOS:000386191400014	Virtual gaming to develop students' pediatric nursing skills: A usability test	Background: As competition for specialty clinical placements increases, there is an urgent need to create safe, stimulating, alternative learning environments for students.<;>Objective: To address that clinical gap, our team developed a virtual game-based simulation to help nursing students develop their pediatric nursing skills.<;>Design: A usability study was conducted using the Technology Acce…	2016	Verkuyl, Margaret<;>Atack, Lynda<;>Mastrilli, Paula<;>Romaniuk, Daria	[Verkuyl, Margaret; Atack, Lynda] Centennial Coll, Sch Community & Hlth Studies, Collaborat Nursing Degree Program, Stn A, POB 631, Scarborough, ON M1K5E9, Canada.<;>[Mastrilli, Paula] George Brown Coll, Sally Horsfall Eaton Sch Nursing, Post Grad Nursing Programs & Simulat Ctr, Collaborat BScN,RPN Bridge, Toronto, ON M5A 1B6, Canada.<;>[Romaniuk, Daria] Ryerson Univ, Daphne Cockwell Sch Nursing,…	SIMULATION; EDUCATION	E-simulation; Online; Nursing education; Pediatrics; Usability test	NURSE EDUCATION TODAY	Verkuyl, M<;>Atack, L<;>Mastrilli, P<;>Romaniuk, D	Ajzen I., 1980, UNDERSTANDING ATTITU<;>Annetta LA, 2010, REV GEN PSYCHOL, V14, P105, DOI 10.1037/a0018985<;>Atack Lynda, 2010, Healthc Manage Forum, V23, P164, DOI 10.1016/j.hcmf.2010.08.009<;>Berragan L, 2011, NURS EDUC TODAY, V31, P660, DOI 10.1016/j.nedt.2011.01.019<;>Brown J. S., 1989, EDUC RES, V18, P32, DOI DOI 10.3102/0013189X018001032<;>Cant RP, 2014, NURS EDUC TODAY, V34, P1435, DOI 10.1…			10.1016/j.nedt.2016.08.024	Article	1532-2793	latack@centennialcollege.ca	85	Office of Research and Innovation; G. Raymond Chang School of Continuing Education, Ryerson University; George Brown College; Applied Research and Innovation Centre, Centennial College	The Office of Research and Innovation and the G. Raymond Chang School of Continuing Education, Ryerson University, George Brown College and the Applied Research and Innovation Centre, Centennial College.	DZ9JO	NURS EDUC TODAY	Nurse Educ. Today	English	32		JOURNAL PRODUCTION DEPT, ROBERT STEVENSON HOUSE, 1-3 BAXTERS PLACE, LEITH WALK, EDINBURGH EH1 3AF, MIDLOTHIAN, SCOTLAND	NOV	5	EDINBURGH	27614548	J	CHURCHILL LIVINGSTONE		Atack, L (reprint author), Centennial Coll, Sch Community & Hlth Studies, Collaborat Nursing Degree Program, Stn A, POB 631, Scarborough, ON M1K5E9, Canada.	Education & Educational Research; Nursing		14	1	16	46		Education, Scientific Disciplines; Nursing	14	14	0	0	0	0	0
WOS:000432881400008	Gamification in software engineering education: A systematic mapping	The potential of gamification in education is based on the hypothesis that it supports and motivates students and can thus lead to enhanced learning processes and outcomes. Gamification in software engineering (SE) education is in its infancy. However, as SE educators we are particularly interested in understanding how gamification is pollinating our field and the extent to which the above claim …	2018	Alhammad, Manal M.<;>Moreno, Ana M.	[Alhammad, Manal M.] King Saud Univ, Riyadh, Saudi Arabia.<;>[Moreno, Ana M.] Univ Politecn Madrid, Madrid, Spain.		Gamification; Software engineering; Education; Systematic mapping	JOURNAL OF SYSTEMS AND SOFTWARE	Alhammad, MM<;>Moreno, AM	Akpolat BS, 2014, CONF SOFTW ENG EDUC, P149, DOI 10.1109/CSEET.2014.6816792<;>Alabbadi Afra A., 2016, International Journal of Modern Education and Computer Science, V8, P13, DOI 10.5815/ijmecs.2016.07.02<;>Bacon D. F., 2012, P 11 INT C AUT AG MU, P695<;>Barata G., 2013, P 1 INT C GAM DES RE, P10, DOI DOI 10.1145/2583008.2583010<;>Bartel A, 2014, IEEE GLOB ENG EDUC C, P957, DOI 10.1109/EDUCON.201…			10.1016/j.jss.2018.03.065	Article	1873-1228	manalhammad@ksu.edu.sa; ammoreno@fi.upm.es	150			GG7MC	J SYST SOFTWARE	J. Syst. Softw.	English	74	Alhammad, Manal/0000-0001-7789-6667; Moreno, Ana M./0000-0001-8397-6794	STE 800, 230 PARK AVE, NEW YORK, NY 10169 USA	JUL	20	NEW YORK		J	ELSEVIER SCIENCE INC		Alhammad, MM (reprint author), King Saud Univ, Riyadh, Saudi Arabia.	Computer Science		7	4	37	141		Computer Science, Software Engineering; Computer Science, Theory & Methods	8	7	0	0	0	0	0
WOS:000431654800011	Effects of anxiety levels on learning performance and gaming performance in digital game-based learning	Anxiety plays an influential role in foreign language learning. However, a lack of attention was paid to examining the effects of anxiety levels on learning performance and gaming performance in digital game-based learning. To this end, this study developed a game-based English learning system and investigated how different levels of anxiety affected learners' learning performance and gaming perf…	2018	Yang, J. C.<;>Lin, M. Y. D.<;>Chen, S. Y.	[Yang, J. C.; Lin, M. Y. D.; Chen, S. Y.] Natl Cent Univ, Grad Inst Network Learning Technol, 300 Jungda Rd, Taoyuan 32001, Taiwan.	FOREIGN-LANGUAGE CLASSROOM; LISTENING PERFORMANCE; EXAM PERFORMANCE; HIGH ABILITY; SYSTEM; MOTIVATION; ENGLISH; ENGAGEMENT; EDUCATION; SCALE	anxiety; digital game-based learning; English learning performance; gaming performance	JOURNAL OF COMPUTER ASSISTED LEARNING	Yang, JC<;>Lin, MYD<;>Chen, SY	Azher M., 2010, J COLL TEACHING LEAR, V7, P33, DOI DOI 10.19030/TLC.V7I11.249<;>Chang LJ, 2003, INNOV EDUC TEACH INT, V40, P16, DOI 10.1080/1355800032000038840<;>Chen HR, 2016, TECHNOL PEDAGOG EDUC, V25, P171, DOI 10.1080/1475939X.2015.1007077<;>Chen SY, 2013, COMPUT EDUC, V68, P177, DOI 10.1016/j.compedu.2013.05.005<;>Chen SY, 2006, COMPUT HUM BEHAV, V22, P251, DOI 10.1016/j.chb.2004.06.004<;>Ch…			10.1111/jcal.12245	Article	1365-2729	sherry@cl.ncu.edu.tw	334	Ministry of Science and Technology, TaiwanMinistry of Science and Technology, Taiwan [MOST 105-2511-S-008-009-MY3]	Ministry of Science and Technology, Taiwan, Grant/Award Number: MOST 105-2511-S-008-009-MY3	GF0XJ	J COMPUT ASSIST LEAR	J. Comput. Assist. Learn.	English	60	Yang, Jie Chi/0000-0002-6265-1453	111 RIVER ST, HOBOKEN 07030-5774, NJ USA	JUN	11	HOBOKEN		J	WILEY	Chen, Sherry Y/N-8355-2017; Yang, Jie Chi/E-1506-2011	Chen, SY (reprint author), Natl Cent Univ, Grad Inst Network Learning Technol, 300 Jungda Rd, Taoyuan 32001, Taiwan.	Education & Educational Research		8	6	39	34	3	Education & Educational Research	8	7	0	0	0	0	0
WOS:000241752400007	Using audience response technology for pretest reviews in an undergraduate nursing course	Implementing strategies to promote classroom interaction has been shown to enhance learning. In this study, we used an audience response system (ARS), an emerging technology, to actively engage students in examination reviews in an undergraduate nursing anatomy and physiology course. The reviews, set up as a pretest of 25 questions in a format similar to that of the game Jeopardy!(R), were used b…	2006	Stein, Pamela S.<;>Challman, Sandra D.<;>Brueckner, Jennifer K.	Univ Kentucky, Ctr Med, Dept Anat & Neurobiol, Lexington, KY 40536 USA.<;>Univ Kentucky, Coll Dent, Lexington, KY 40536 USA.<;>Univ Kentucky, Coll Med, Dept Anat & Neurobiol, Lexington, KY USA.	SYSTEM; STRATEGIES; LECTURES; IMPACT		JOURNAL OF NURSING EDUCATION	Stein, PS<;>Challman, SD<;>Brueckner, JK	Bloom K C, 1994, J Nurs Educ, V33, P137<;>BUTLER JA, 1992, MED TEACH, V14, P11, DOI 10.3109/01421599209044010<;>Cowen KJ, 2002, J NURS EDUC, V41, P507<;>Davis D, 1999, JAMA-J AM MED ASSOC, V282, P867, DOI 10.1001/jama.282.9.867<;>Eggert CH, 2004, MED EDUC, V38, P576, DOI 10.1111/j.1365-2929.2004.01889.x<;>Feden P., 1994, EDUC HORIZONS, V7, P18<;>GIBBS G, 1987, MED TEACH, V9, P11, DOI 10.3109/0142…			10.3928/01484834-20061101-08	Article		pam.stein@uky.edu	473			101PJ	J NURS EDUC	J. Nurs. Educ.	English	22		6900 GROVE RD, THOROFARE, NJ 08086 USA	NOV	5	THOROFARE	17120866	J	SLACK INC		Stein, PS (reprint author), Univ Kentucky, Ctr Med, Dept Anat & Neurobiol, Room MN 210, Lexington, KY 40536 USA.	Nursing		48	0	2	45	11	Nursing	48	48	0	0	0	0	0
WOS:000285036600022	No fear no risk! Human risk behavior is affected by chemosensory anxiety signals	An important aspect of cognitive functioning is decision-making, which depends on the correct interpretation of emotional processes. High trait anxiety has been associated with increased risk taking behavior in decision-making tasks. An interesting fact is that anxiety and anxiety-related chemosignals as well as decision-making share similar regions of neuronal activation. In order to ascertain i…	2010	Haegler, Katrin<;>Zernecke, Rebekka<;>Kleemann, Anna Maria<;>Albrecht, Jessica<;>Pollatos, Olga<;>Brueckmann, Hartmut<;>Wiesmann, Martin	[Haegler, Katrin; Zernecke, Rebekka; Kleemann, Anna Maria; Albrecht, Jessica; Brueckmann, Hartmut] Univ Munich, Dept Neuroradiol, D-81377 Munich, Germany.<;>[Albrecht, Jessica] Monell Chem Senses Ctr, Philadelphia, PA 19104 USA.<;>[Pollatos, Olga] Univ Potsdam, Dept Psychol, Potsdam, Germany.<;>[Wiesmann, Martin] Rhein Westfal TH Aachen, Dept Neuroradiol, Aachen, Germany.	ORBITAL PREFRONTAL CORTEX; ANTERIOR CINGULATE CORTEX; DECISION-MAKING COGNITION; TRAIT ANXIETY; GAMBLING TASK; MALE RATS; ACTIVATION; AMYGDALA; EMOTION; REWARD	Anxiety chemosignals; Decision-making; Risk taking behavior; Human body odors; HRG	NEUROPSYCHOLOGIA	Haegler, K<;>Zernecke, R<;>Kleemann, AM<;>Albrecht, J<;>Pollatos, O<;>Bruckmann, H<;>Wiesmann, M	Ackerl K, 2002, NEUROENDOCRINOL LETT, V23, P79<;>AITKEN RCB, 1969, P ROY SOC MED, V62, P989, DOI 10.1177/003591576906201005<;>BECHARA A, 1994, COGNITION, V50, P7, DOI 10.1016/0010-0277(94)90018-3<;>Bechara A, 1999, J NEUROSCI, V19, P5473<;>Bishop S, 2004, NAT NEUROSCI, V7, P184, DOI 10.1038/nn1173<;>Bolla KI, 2004, CEREB CORTEX, V14, P1226, DOI 10.1093/cercor/bhh083<;>Brickenkamp R., 1998, D2 TES…			10.1016/j.neuropsychologia.2010.09.019	Article		katrin.haegler@med.uni-muenchen.de	3908			690VL	NEUROPSYCHOLOGIA	Neuropsychologia	English	54	Freiherr, Jessica/0000-0001-9052-4497	THE BOULEVARD, LANGFORD LANE, KIDLINGTON, OXFORD OX5 1GB, ENGLAND	NOV	8	OXFORD	20875438	J	PERGAMON-ELSEVIER SCIENCE LTD	Freiherr, Jessica/N-9695-2015	Haegler, K (reprint author), Univ Munich, Dept Neuroradiol, Marchioninistr 15, D-81377 Munich, Germany.	Behavioral Sciences; Neurosciences & Neurology; Psychology		34	0	35	48	13	Behavioral Sciences; Neurosciences; Psychology, Experimental	34	34	0	0	0	0	0
WOS:000348965000041	Group-based mobile learning: Do group size and sharing mobile devices matter?	Within the field of Game-based Learning (GBL) location-based games are based on pervasive and mobile learning to allow the creation of in situ learning activities considering gamification mechanisms. In these learning activities collaboration often plays an important role. Usually, groups of students have to perform different tasks with single mobile device, This paper studies the effects of shar…	2015	Melero, Javier<;>Hernandez-Leo, Davinia<;>Manatunga, Kalpani	[Melero, Javier; Hernandez-Leo, Davinia; Manatunga, Kalpani] Univ Pompeu Fabra, Barcelona, Spain.	STRATEGIES; CRITERIA; IMPACT; GAMES	Game-based Learning; Mobile learning; Location-based games; Secondary education	COMPUTERS IN HUMAN BEHAVIOR	Melero, J<;>Hernandez-Leo, D<;>Manatunga, K	Avouris N, 2012, J UNIVERS COMPUT SCI, V18, P2120<;>Cabrera J. S., 2005, P 7 INT C HUM COMP I, V111, P315<;>Cairns P, 2008, RESEARCH METHODS FOR HUMAN-COMPUTER INTERACTION, P1<;>Ceipidor UB, 2009, P 8 INT C INT DES CH, P282, DOI DOI 10.1145/1551788.1551857<;>Cress U, 2009, COMPUT HUM BEHAV, V25, P731, DOI 10.1016/j.chb.2009.01.010<;>Davis SM, 2002, IEEE INTERNATIONAL WORKSHOP ON WIRELESS AND MOBI…			10.1016/j.chb.2014.11.078	Article	1873-7692	javier.melero@upf.edu; davinia.hernandez@upf.edu; kalpani.manatunga@upf.edu	385			CA5RH	COMPUT HUM BEHAV	Comput. Hum. Behav.	English	27	Hernandez-Leo, Davinia/0000-0003-0548-7455	THE BOULEVARD, LANGFORD LANE, KIDLINGTON, OXFORD OX5 1GB, ENGLAND	MAR	9	OXFORD		J	PERGAMON-ELSEVIER SCIENCE LTD	Hernandez-Leo, Davinia/C-2929-2011	Melero, J (reprint author), Univ Pompeu Fabra, Barcelona, Spain.	Psychology		17	7	80	44		Psychology, Multidisciplinary; Psychology, Experimental	17	17	0	0	0	0	0
WOS:000359880100041	The effect of competences on learning results an educational experience with a business simulator	Business games constitute a relevant e-learning method in management training. Their use and application has grown progressively, especially in business schools, universities and professional associations all over the world. The main reason for their popularity is that business games are seen as learning tools that allow students to acquire certain skills and competences above and beyond the skil…	2015	Fito-Bertran, Angels<;>Beatriz Hernandez-Lara, Ana<;>Serradell Lopez, Enric	[Fito-Bertran, Angels; Serradell Lopez, Enric] Univ Oberta Catalunya, Sch Business & Econ, Barcelona 08035, Spain.<;>[Beatriz Hernandez-Lara, Ana] Univ Rovira & Virgili, Business Management Dept, Reus 43024, Spain.	MANAGEMENT; GAMES; TOOL	Business games; e-learning; Generic competences; Learning outcomes	COMPUTERS IN HUMAN BEHAVIOR	Fito-Bertran, A<;>Hernandez-Lara, AB<;>Lopez, ES	AGENCIA NACIONAL DE EVALUACION DE LA CALIDAD Y ACREDITACION, 2005, LIBR BLANC TIT GRAD<;>Alfantookh A., 2013, INT J KNOWLEDGE SOC, V4, P90<;>Arias Aranda Daniel, 2008, CUADERNOS ESTUDIOS E, V18, P33<;>Azriel JA, 2005, J EDUC BUS, V81, P9, DOI 10.3200/JOEB.81.1.9-14<;>Barker P, 2002, INNOV EDUC TEACH INT, V39, P3, DOI 10.1080/13558000110097082<;>Hernandez AB, 2010, INT J TRAIN DEV, V14, P169, DOI …			10.1016/j.chb.2014.11.003	Article	1873-7692	afitob@uoc.edu; anabeatriz.hernandez@urv.cat; eserradell@uoc.edu	914			CP4VG	COMPUT HUM BEHAV	Comput. Hum. Behav.	English	35	Hernandez-Lara, Ana Beatriz/0000-0002-8110-9328; Osorio, Javier/0000-0003-0809-6951; Serradell-Lopez, Enric/0000-0003-2719-1380; Fito-Bertran, Angels/0000-0002-7782-7685	THE BOULEVARD, LANGFORD LANE, KIDLINGTON, OXFORD OX5 1GB, ENGLAND	OCT	5	OXFORD		J	PERGAMON-ELSEVIER SCIENCE LTD	Hernandez-Lara, Ana Beatriz/F-7824-2016; Osorio, Javier/F-7340-2016; Serradell-Lopez, Enric/O-9896-2019	Fito-Bertran, A (reprint author), Univ Oberta Catalunya, Sch Business & Econ, Av Tibidabo 39-43, Barcelona 08035, Spain.	Psychology		17	0	25	51		Psychology, Multidisciplinary; Psychology, Experimental	19	17	0	0	0	0	0
WOS:000253300200020	A gaming approach to learning medical microbiology: students' experiences of flow	Background: There is a growing awareness in medical education of general skills(1) required for lifelong learning. Such skills are best achieved when students experience positive affective states while they are learning, as put forth by the Csikszentmihalyian theory of flow. This study describes how a quiz-type board game was used in the School of Medicine of the Faculty of Health Sciences at the…	2007	Beylefeld, Adriana A.<;>Struwig, Magdalena C.	[Beylefeld, Adriana A.] Univ Free State, Fac Hlth Sci, Div Student Learning Dev, ZA-9300 Bloemfontein, South Africa.<;>[Struwig, Magdalena C.] Univ Free State, Fac Hlth Sci, Dept Med Microbiol, ZA-9300 Bloemfontein, South Africa.			MEDICAL TEACHER	Beylefeld, AA<;>Struwig, MC	Bennett N, 2000, SKILLS DEV HIGHER ED<;>BEYLEFELD AA, 1996, UNPUB<;>BEZUIDENHOUT MJ, 2002, UNPUB<;>BEZUIDENHOUT MJ, 2003, UNPUB<;>Csikszentmihalyi M., 2002, FLOW CLASSIC WORK AC<;>De La Harpe B., 2000, STUDIES CONTINUING E, V22, P169, DOI DOI 10.1080/713695729<;>DUTOIT ER, 1999, UITKOMSGERIGTE MODEL<;>FALLOWS S, 2000, INTEGRATING KEY SKIL<;>Feden P., 1994, EDUC HORIZONS, V7, P18<;>Goleman D., 199…			10.1080/01421590701601550	Article	1466-187X	Gndkaab.md@mail.uovs.ac.za	940			264PG	MED TEACH	Med. Teach.	English	23		2-4 PARK SQUARE, MILTON PARK, ABINGDON OR14 4RN, OXON, ENGLAND		8	ABINGDON	18158668	J	TAYLOR & FRANCIS LTD	Liang, Ting-chih/A-8858-2010	Beylefeld, AA (reprint author), Univ Free State, Fac Hlth Sci, Div Student Learning Dev, POB 339, ZA-9300 Bloemfontein, South Africa.	Education & Educational Research; Health Care Sciences & Services		44	4	39	29	9-10	Education, Scientific Disciplines; Health Care Sciences & Services	44	44	0	0	0	0	0
WOS:000306155000004	Investigating user experience in Second Life for collaborative learning	Two studies on collaborative learning in Second Life are reported. The first is an ecological study of Second Life used in an undergraduate class, by observation, interviews, and limit surveys. Use of Second Life motivated students with good user experience, although they viewed it as a games technology. Second Life was used to prepare virtual meetings and presentations but not for online discuss…	2012	Sutcliffe, Alistair<;>Alrayes, Amal	[Sutcliffe, Alistair; Alrayes, Amal] Univ Manchester, Manchester Business Sch, W Manchester M15 6PB, Lancs, England.	COMPUTER-MEDIATED COMMUNICATION; SUPPORT; PERFORMANCE; TECHNOLOGY; USABILITY; MODE	Collaborative problem solving and learning; User experience; Affordances	INTERNATIONAL JOURNAL OF HUMAN-COMPUTER STUDIES	Sutcliffe, A<;>Alrayes, A	Axelsson AS, 2002, COMP SUPP COMP W SER, P188<;>Baltes BB, 2002, ORGAN BEHAV HUM DEC, V87, P156, DOI 10.1006/obhd.2001.2961<;>Barron B, 2003, J LEARN SCI, V12, P307, DOI 10.1207/S15327809JLS1203_1<;>Becker B., 2001, SOCIAL LIFE AVATARS, P19<;>Blascovich J, 2002, COMP SUPP COMP W SER, P127<;>Brown J. S., 1989, EDUC RES, V18, P32, DOI DOI 10.3102/0013189X018001032<;>Clark H. H., 1991, PERSPECTIVES …			10.1016/j.ijhcs.2012.01.005	Article	1095-9300	ags@man.ac.uk	525	CSCL technology	The implications of both studies are, first, to caution against the rush to adapt apparently engaging technologies such as Second Life for collaborative learning. Although there is a motivation bonus with experienced users, the experiment demonstrated that initial encounters may not motivate students and instead incur a usability penalty. However, these downsides can be mitigated by more extensiv…	970TK	INT J HUM-COMPUT ST	Int. J. Hum.-Comput. Stud.	English	52		24-28 OVAL RD, LONDON NW1 7DX, ENGLAND	JUL	18	LONDON		J	ACADEMIC PRESS LTD- ELSEVIER SCIENCE LTD		Sutcliffe, A (reprint author), Univ Manchester, Manchester Business Sch, Booth St, W Manchester M15 6PB, Lancs, England.	Computer Science; Engineering; Psychology		27	4	39	70	7	Computer Science, Cybernetics; Ergonomics; Psychology, Multidisciplinary	27	27	0	0	0	0	0
WOS:000345680000005	Self-Regulation and Gender Within a Game-Based Learning Environment	In this study, we examined how self-regulated learning (SRL) and gender influences performance in an educational game for 8th-grade students (N = 130). Crystal Island-Outbreak is an immersive, inquiry-based, narrative-centered learning environment featuring a microbiology science mystery aligned with 8th-grade science curriculum. SRL variables predicted successful in-game performance even after a…	2014	Nietfeld, John L.<;>Shores, Lucy R.<;>Hoffmann, Kristin F.	[Nietfeld, John L.; Shores, Lucy R.; Hoffmann, Kristin F.] N Carolina State Univ, Raleigh, NC 27695 USA.	MIDDLE-SCHOOL STUDENTS; STRATEGY USE; INDIVIDUAL-DIFFERENCES; SITUATIONAL INTEREST; GOAL ORIENTATIONS; SERIOUS GAMES; MOTIVATION; ACHIEVEMENT; PERFORMANCE; EFFICACY	self-regulated learning; gender; game-based learning; meta-cognition; motivation	JOURNAL OF EDUCATIONAL PSYCHOLOGY	Nietfeld, JL<;>Shores, LR<;>Hoffmann, KF	Adams DM, 2012, J EDUC PSYCHOL, V104, P235, DOI 10.1037/a0025595<;>Ainley M, 2011, CONTEMP EDUC PSYCHOL, V36, P4, DOI 10.1016/j.cedpsych.2010.08.001<;>AMES C, 1992, J EDUC PSYCHOL, V84, P261, DOI 10.1037/0022-0663.84.3.261<;>ANDERMAN EM, 1994, J RES SCI TEACH, V31, P811, DOI 10.1002/tea.3660310805<;>Arroyo I, 2013, J EDUC PSYCHOL, V105, P957, DOI 10.1037/a0032748<;>Azevedo R, 2004, J EDUC PSYCHOL…			10.1037/a0037116	Article	1939-2176	john_nietfeld@ncsu.edu	973			AU5YS	J EDUC PSYCHOL	J. Educ. Psychol.	English	79		750 FIRST ST NE, WASHINGTON, DC 20002-4242 USA	NOV	13	WASHINGTON		J	AMER PSYCHOLOGICAL ASSOC		Nietfeld, JL (reprint author), N Carolina State Univ, 602D Poe Hall, Raleigh, NC 27695 USA.	Psychology		20	3	57	106	4	Psychology, Educational	20	20	0	0	0	0	0
WOS:000342967800018	The Game Embedded CALL System to Facilitate English Vocabulary Acquisition and Pronunciation	The aim of this study is to make a new attempt to explore the potential of integrating game strategies with automatic speech recognition technologies to provide learners with individual opportunities for English pronunciation learning. The study developed the Game Embedded CALL (GeCALL) system with two activities for on-line speaking practice. For the drill practice, learners get immediate scores…	2014	Young, Shelley Shwu-Ching<;>Wang, Yi-Hsuan	[Wang, Yi-Hsuan] Natl Tsing Hua Univ, Inst Learning Sci, Hsinchu, Taiwan.<;>Tzu Chi Coll Technol, Dept Informat Technol & Management, Hualien, Taiwan.	COMPUTER; LEVEL	CALL system design; Pronunciation learning; Game strategy	EDUCATIONAL TECHNOLOGY & SOCIETY	Young, SSC<;>Wang, YH	Barendregt W, 2011, COMPUT EDUC, V56, P80, DOI 10.1016/j.compedu.2010.08.018<;>Carreira J.-M., 2006, JALT J, V28, P135<;>Celce-Murcia M., 2001, TEACHING ENGLISH 2 F, P285<;>Chen HHJ, 2011, RECALL, V23, P59, DOI 10.1017/S0958344010000285<;>Chen IJ, 2011, COMPUT ASSIST LANG L, V24, P451, DOI 10.1080/09588221.2011.577749<;>Chen J. C., 2004, P INT S CHIN SPOK LA, P23, DOI DOI 10.1109/CHINSL.2004.1409…				Article	1436-4522	scy@mx.nthu.edu.tw; annywang12345@hotmail.com	251			AQ7BO	EDUC TECHNOL SOC	Educ. Technol. Soc.	English	39		129, SEC 1, HEPING E RD, EDUCATION BUILDING, RM 611, TAIPEI, 10644, TAIWAN	JUL	13	TAIPEI		J	NATL TAIWAN NORMAL UNIV, TAIWAN		Wang, YH (reprint author), Natl Tsing Hua Univ, Inst Learning Sci, Hsinchu, Taiwan.	Education & Educational Research		21	2	58	17	3	Education & Educational Research	21	20	0	0	0	0	0
WOS:000329864600005	Escapism Among Players of MMORPGs-Conceptual Clarification, Its Relation to Mental Health Factors, and Development of a New Measure	Previous studies show that the concept of escapism needs to be clarified and that its relation to problematic online gaming and other factors needs further examination. This study uses well-established, basic learning theory to clarify the concept of escapism, and examines its relation to problematic gaming, psychological distress, and satisfaction with life among players of massively multiplayer…	2014	Hagstrom, David<;>Kaldo, Viktor	[Hagstrom, David] Uppsala Univ, Dept Psychol, Uppsala, Sweden.<;>[Kaldo, Viktor] Karolinska Inst, Dept Clin Neurosci, Stockholm, Sweden.	AGGRESSION; SCALE; GAMES		CYBERPSYCHOLOGY BEHAVIOR AND SOCIAL NETWORKING	Hagstrom, D<;>Kaldo, V	Barlow D. H., 2002, ANXIETY ITS DISORDER<;>Caplan S, 2009, COMPUT HUM BEHAV, V25, P1312, DOI 10.1016/j.chb.2009.06.006<;>Catania C., 1997, LEARNING<;>Cole H, 2007, CYBERPSYCHOL BEHAV, V10, P575, DOI 10.1089/cpb.2007.9988<;>Csikszentmihalyi M., 1990, FLOW OPTIMALA UPPLEV<;>DIENER E, 1985, J PERS ASSESS, V49, P71, DOI 10.1207/s15327752jpa4901_13<;>Dill KE, 1998, AGGRESS VIOLENT BEH, V3, P407, DOI 1…			10.1089/cyber.2012.0222	Article	2152-2723	viktor.kaldo@ki.se	25			291XC	CYBERPSYCH BEH SOC N	Cyberpsychology Behav. Soc. Netw.	English	21	Kaldo, Viktor/0000-0002-6443-5279	140 HUGUENOT STREET, 3RD FL, NEW ROCHELLE, NY 10801 USA	JAN 1	7	NEW ROCHELLE	24003967	J	MARY ANN LIEBERT, INC		Kaldo, V (reprint author), Karolinska Univ Sjukhuset Huddinge, Internetpsykiatrienheten, M46, SE-14186 Stockholm, Sweden.	Psychology		20	0	25	17	1	Psychology, Social	20	20	0	0	0	0	0
WOS:000396961300004	Children's emotions and quality of products in participatory game design	The paper presents an empirical study centred on a participatory game design activity with 8-10 years old primary-school children, split in different sessions. The study assesses how children perform in game design and whether they are engaged in design tasks. To this end, the study gathers data concerning the quality of children's game design products, regarded as indicators of children's perfor…	2017	Gennari, R.<;>Melonio, A.<;>Raccanello, D.<;>Brondino, M.<;>Dodero, G.<;>Pasini, M.<;>Torello, S.	[Gennari, R.; Melonio, A.; Dodero, G.; Torello, S.] Free Univ Bozen Bolzano, Fac Comp Sci, Piazza Domenicani 3, I-39100 Bolzano, Italy.<;>[Raccanello, D.; Brondino, M.; Pasini, M.] Univ Verona, Dep Human Sci, Lungadige Porta Vittoria 17, I-37129 Verona, Italy.	ACHIEVEMENT EMOTIONS; ENGAGEMENT; ELEMENTARY; SCHOOL	Game design; Participatory design; Gamification; Cooperative learning; Quality of product; Performance; Emotions; Engagement; Children	INTERNATIONAL JOURNAL OF HUMAN-COMPUTER STUDIES	Gennari, R<;>Melonio, A<;>Raccanello, D<;>Brondino, M<;>Dodero, G<;>Pasini, M<;>Torello, S	Adams E., 2014, FUNDAMENTALS GAME DE<;>Andres J., 2015, P 2015 ANN S COMP HU, P445<;>Azevedo R, 2015, EDUC PSYCHOL-US, V50, P84, DOI 10.1080/00461520.2015.1004069<;>Barrett LF, 1998, J PERS SOC PSYCHOL, V74, P967<;>Bjerknes G., 1987, COMPUTERS DEMOCRACY<;>Boekaerts M, 2016, LEARN INSTR, V43, P76, DOI 10.1016/j.learninstruc.2016.02.001<;>Brondino M, 2015, ADV INTELL SYST, V374, P1, DOI 10.1007/978…			10.1016/j.ijhcs.2017.01.006	Article	1095-9300	gennari@inf.unibz.it; alessandra.melonio@unibz.it; daniela.raccanello@univr.it; margherita.brondino@univr.it; gabriella.dodero@unibz.it; margherita.pasini@univr.it; santina.torello@unibz.it	61			EO8SW	INT J HUM-COMPUT ST	Int. J. Hum.-Comput. Stud.	English	76	PASINI, Margherita/0000-0003-2557-9656; Gennari, Rosella/0000-0003-0063-0996	24-28 OVAL RD, LONDON NW1 7DX, ENGLAND	MAY	17	LONDON		J	ACADEMIC PRESS LTD- ELSEVIER SCIENCE LTD	PASINI, Margherita/O-4663-2015	Melonio, A (reprint author), Free Univ Bozen Bolzano, Fac Comp Sci, Piazza Domenicani 3, I-39100 Bolzano, Italy.	Computer Science; Engineering; Psychology		10	7	34	101		Computer Science, Cybernetics; Ergonomics; Psychology, Multidisciplinary	11	10	0	0	0	0	0
WOS:000396364000009	Mapping Learning and Game Mechanics for Serious Games Analysis in Engineering Education	In a world where students are increasing digitally tethered to powerful, always on mobile devices, new models of engagement and approaches to teaching and learning are required from educators. Serious games (SGs) have proved to have instructional potential, but there is still a lack of methodologies and tools not only for their design but also to support the game analysis and assessment. This pap…	2017	Callaghan, Michael<;>Savin-Baden, Maggi<;>Mcshane, Niall<;>Eguiluz, Augusto Gomez	[Callaghan, Michael; Savin-Baden, Maggi; Mcshane, Niall; Eguiluz, Augusto Gomez] Univ Ulster, Sch Comp & Intelligent Syst, Derry BT48 7JL, North Ireland.	COMPUTER; DESIGN	Engineering education; learning mechanics-game mechanics (LM-GM) model; game based learning	IEEE TRANSACTIONS ON EMERGING TOPICS IN COMPUTING	Callaghan, M<;>Savin-Baden, M<;>Mcshane, N<;>Eguiluz, AG	Arnab S, 2015, BRIT J EDUC TECHNOL, V46, P391, DOI 10.1111/bjet.12113<;>Aziz E. S., 2010, COMPUTERS ED J, V1, P22<;>Bellotti F., 2012, ACM J COMPUT CULT HE, V5, P4<;>Bellotti F, 2013, ADV HUM-COMPUT INTER, DOI 10.1155/2013/136864<;>Callaghan M. J., 2009, INNOVATION IN TEACHI, V8, P2, DOI DOI 10.11120/ITAL.2009.08030002<;>Callaghan MJ, 2013, IEEE T IND INFORM, V9, P575, DOI 10.1109/TII.2012.222113…			10.1109/TETC.2015.2504241	Article		mj.callaghan@ulster.ac.uk	83			EO0BT	IEEE T EMERG TOP COM	IEEE Trans. Emerg. Top. Comput.	English	19	Savin-Baden, Maggi/0000-0002-8082-7635	445 HOES LANE, PISCATAWAY, NJ 08855-4141 USA	JAN-MAR	7	PISCATAWAY		J	IEEE-INST ELECTRICAL ELECTRONICS ENGINEERS INC	Savin-Baden, Maggi/C-6552-2017	Callaghan, M (reprint author), Univ Ulster, Sch Comp & Intelligent Syst, Derry BT48 7JL, North Ireland.	Computer Science; Telecommunications		11	3	23	5	1	Computer Science, Information Systems; Telecommunications	11	10	0	0	0	0	0
WOS:000392040600008	Effects of the Team Competition-Based Ubiquitous Gaming Approach on Students' Interactive Patterns, Collective Efficacy and Awareness of Collaboration and Communication	Previous research has illustrated the importance of acquiring knowledge from authentic contexts; however, without full engagement, students' learning performance might not be as good as expected. In this study, a Team Competition-based Ubiquitous Gaming approach was proposed for improving students' learning effectiveness in authentic learning activities. An experiment on a natural science course …	2017	Chen, Chih-Hung<;>Hwang, Gwo-Jen	[Chen, Chih-Hung] Natl Taiwan Univ Sci & Technol, Grad Inst Appl Sci & Technol, Taipei, Taiwan.<;>[Hwang, Gwo-Jen] Natl Taiwan Univ Sci & Technol, Grad Inst Digital Learning & Educ, Taipei, Taiwan.	LEARNING-PERFORMANCE; SOCIAL PRESENCE; GAMES; KNOWLEDGE; CONSTRUCTION; ACHIEVEMENT; PERCEPTIONS; TEACHERS; THINKING; SUPPORT	Competition game; Team-based learning; Mobile learning; Ubiquitous learning; Collective efficacy	EDUCATIONAL TECHNOLOGY & SOCIETY	Chen, CH<;>Hwang, GJ	Akcaoglu M, 2014, ETR&D-EDUC TECH RES, V62, P583, DOI 10.1007/s11423-014-9347-4<;>Ardito C, 2013, EDUC TECHNOL SOC, V16, P44<;>Bandura A, 2000, CURR DIR PSYCHOL SCI, V9, P75, DOI 10.1111/1467-8721.00064<;>Brom C, 2014, COMPUT EDUC, V79, P69, DOI 10.1016/j.compedu.2014.07.001<;>Chen CH, 2014, INTERACT COMPUT, V26, P348, DOI 10.1093/iwc/iwu004<;>Chen CH, 2015, EDUC TECHNOL SOC, V18, P237<;>Chen GD,…				Article	1436-4522	chihhung.chen@livemail.tw; gjhwang.academic@gmail.com	98	Ministry of Science and Technology of the Republic of ChinaMinistry of Science and Technology, China [NSC 102-2511-S-011-007-MY3, MOST 104-2511-S-011-001-MY2]	This study is supported in part by the Ministry of Science and Technology of the Republic of China under contract numbers NSC 102-2511-S-011-007-MY3 and MOST 104-2511-S-011-001-MY2.	EH8RS	EDUC TECHNOL SOC	Educ. Technol. Soc.	English	48	Chen, Chih-Hung/0000-0002-8308-8946	129, SEC 1, HEPING E RD, EDUCATION BUILDING, RM 611, TAIPEI, 10644, TAIWAN	JAN	12	TAIPEI		J	NATL TAIWAN NORMAL UNIV, TAIWAN		Hwang, GJ (reprint author), Natl Taiwan Univ Sci & Technol, Grad Inst Digital Learning & Educ, Taipei, Taiwan.	Education & Educational Research		10	2	28	20	1	Education & Educational Research	10	10	0	0	0	0	0
WOS:000278192800009	Application of a low-cost web-based simulation to improve students' practical skills in medical education	Background: Practical sessions in undergraduate medical education are often costly and have to face constraints in terms of available laboratory time and practice materials (e. g. blood samples from animals). This makes it difficult to increase the time each student spends at the laboratory. We consider that it would be possible to improve the effectiveness of the laboratory time by providing the…	2010	Moreno-Ger, Pablo<;>Torrente, Javier<;>Bustamante, Julian<;>Fernandez-Galaz, Carmen<;>Fernandez-Manjon, Baltasar<;>Comas-Rengifo, Maria Dolores	[Moreno-Ger, Pablo] Univ Complutense Madrid, Dept Software Engn & Artificial Intelligence, Fac Informat, Madrid 28046, Spain.<;>[Bustamante, Julian; Fernandez-Galaz, Carmen; Comas-Rengifo, Maria Dolores] Univ Complutense Madrid, Dept Physiol, Madrid 28046, Spain.	SURGICAL SIMULATION; LEARNING ENVIRONMENTS; GAMES; TECHNOLOGY; DEPLOYMENT	Education; Medical; Undergraduate; Computer-assisted instruction; Computer simulation; Physiology	INTERNATIONAL JOURNAL OF MEDICAL INFORMATICS	Moreno-Ger, P<;>Torrente, J<;>Bustamante, J<;>Fernandez-Galaz, C<;>Fernandez-Manjon, B<;>Comas-Rengifo, MD	Aldrich C., 2005, LEARNING DOING COMPR<;>Basdogan C, 2004, IEEE COMPUT GRAPH, V24, P56, DOI 10.1109/MCG.2004.1274062<;>Bradley P, 2006, MED EDUC, V40, P254, DOI 10.1111/j.1365-2929.2006.02394.x<;>de Freitas S, 2006, COMPUT EDUC, V46, P249, DOI 10.1016/j.compedu.2005.11.007<;>Docherty C, 2005, INT J MED INFORM, V74, P527, DOI 10.1016/j.ijmedinf.2005.03.009<;>*E UCM RES GROUP, E ADV PLATF<;>GARRISO…			10.1016/j.ijmedinf.2010.01.017	Article	1872-8243	pablom@fdi.ucm.es	467	Spanish Committee of Science and Technology [TIN2007-68125-C02-01]; Ministry of IndustryMinistry of Science, Industry & Technology - Turkey [TSI-020301-2009-9, TSI-020110-2009-170, TSI-020312-2009-27]; EUEuropean Union (EU) [505469-2009-LLP-ES-KA3-KA3MP]	The Spanish Committee of Science and Technology (TIN2007-68125-C02-01) and the Ministry of Industry (grants TSI-020301-2009-9, TSI-020110-2009-170, TSI-020312-2009-27) have partially supported this work, as well as the Complutense University of Madrid and the Comunidad de Madrid (research group 921340 and project e-Madrid S2009/TIC-1650), and the PROACTIVE EU project (505469-2009-LLP-ES-KA3-KA3MP…	603FA	INT J MED INFORM	Int. J. Med. Inform.	English	31	Fernandez-Manjon, Baltasar/0000-0002-8200-6216; Moreno-Ger, Pablo/0000-0003-4817-8150	ELSEVIER HOUSE, BROOKVALE PLAZA, EAST PARK SHANNON, CO, CLARE, 00000, IRELAND	JUN	9	CLARE	20347383	J	ELSEVIER IRELAND LTD	Fernandez-Manjon, Baltasar/A-5281-2011; Hodgson, Paula/A-5052-2009; Moreno-Ger, Pablo/B-5419-2009	Moreno-Ger, P (reprint author), Univ Complutense Madrid, Dept Software Engn & Artificial Intelligence, Fac Informat, C Profesor Jose Garcia Santesmases S-N, Madrid 28046, Spain.	Computer Science; Health Care Sciences & Services; Medical Informatics		33	2	27	79	6	Computer Science, Information Systems; Health Care Sciences & Services; Medical Informatics	33	33	0	0	0	0	0
WOS:000385826100013	Game-based learning engagement: A theory- and data-driven exploration	The promise of using games for learning is that play- and learning-engagement would occur cohesively as a whole to compose a highly motivated learning experience. Yet the conceptualization of such an integrative process in the development of play-based learning engagement is lacking. In this analytical paper, we explored and conceptualized the nature and development of game-based learning engagem…	2016	Ke, Fengfeng<;>Xie, Kui<;>Xie, Ying	[Ke, Fengfeng] Florida State Univ, Dept Educ Psychol & Learning Syst, Tallahassee, FL 32306 USA.<;>[Xie, Kui] Ohio State Univ, Dept Educ Studies, Learning Technol, Columbus, OH 43210 USA.<;>[Xie, Ying] Northern Illinois Univ, Dept Educ Technol Res & Assessment, De Kalb, IL USA.	SELF-EFFICACY; VIDEO GAME; COGNITIVE ENGAGEMENT; CHILDRENS ENGAGEMENT; STUDENT ENGAGEMENT; MOTIVATION; SCHOOL; ACHIEVEMENT; BELIEFS; GENDER		BRITISH JOURNAL OF EDUCATIONAL TECHNOLOGY	Ke, FF<;>Xie, K<;>Xie, Y	Adams DM, 2014, COMPUT EDUC, V73, P149, DOI 10.1016/j.compedu.2014.01.002<;>Anderman E. M., 2006, HDB ED PSYCHOL, P369<;>Appleton JJ, 2008, PSYCHOL SCHOOLS, V45, P369, DOI 10.1002/pits.20303<;>BANDURA A, 1989, AM PSYCHOL, V44, P1175, DOI 10.1037/0003-066X.44.9.1175<;>Barab SA, 2010, EDUC RESEARCHER, V39, P525, DOI 10.3102/0013189X10386593<;>Bijvank MN, 2012, J ADOLESCENCE, V35, P153, DOI 10.1016/…			10.1111/bjet.12314	Article	1467-8535	fke@fsu.edu	1201			DZ4KA	BRIT J EDUC TECHNOL	Br. J. Educ. Technol.	English	81	Xie, Ying/0000-0002-9189-6046	111 RIVER ST, HOBOKEN 07030-5774, NJ USA	NOV	19	HOBOKEN		J	WILEY		Ke, FF (reprint author), Florida State Univ, Educ Psychol & Learning Syst, 3205-C Stone Bldg, Tallahassee, FL 32306 USA.	Education & Educational Research		13	6	65	47	6	Education & Educational Research	13	13	0	0	0	0	0
WOS:000372737900002	Game-based learning and gamification in initial teacher training in the social sciences: an experiment with MinecraftEdu	This study analyzes the application of game-based learning and gamification using MinecraftEdu, which allows for an exploration of the possibilities regarding immersive learning environments. We analyze the contributions of second-year university students who are pursuing a degree in Primary Education and are enrolled in a subject entitled Social Sciences II: History and Teaching at Castilla-La M…	2016	Cozar-Gutierrez, Ramon<;>Manuel Saez-Lopez, Jose	[Cozar-Gutierrez, Ramon] Univ Castilla La Mancha, Fac Educ Albacete, Albacete 02071, Spain.<;>[Manuel Saez-Lopez, Jose] Univ Nacl Educ Distancia, Fac Educ, Madrid 28040, Spain.	EDUCATION	Game-based learning; Interactive learning environment; Pedagogical issues; Primary education; Teaching/learning strategies	INTERNATIONAL JOURNAL OF EDUCATIONAL TECHNOLOGY IN HIGHER EDUCATION	Cozar-Gutierrez, R<;>Saez-Lopez, JM	Adell J., 2012, TENDENCIAS EMERGENTE, P13<;>aDeSe, 2012, AN IND VID 2012<;>Akkerman S, 2009, COMPUT EDUC, V52, P449, DOI 10.1016/j.compedu.2008.09.014<;>Aldrich C, 2004, SIMULATIONS FUTURE L<;>Barab S., 2007, J SCI EDUC TECHNOL, V16, P59, DOI [10.1007/s10956-006-9033-3, DOI 10.1007/S10956-006-9033-3]<;>Barab SA, 2010, INT J GAMING COMPUT-, V2, P17, DOI 10.4018/jgcms.2010010102<;>Blunt R., 2007, P…			10.1186/s41239-016-0003-4	Article		Ramon.Cozar@uclm.es				DH4EI	INT J EDUC TECHNOL H	Int. J. Educ. Technol. High. Educ.	English	40	Saez-Lopez, Jose-Manuel/0000-0001-5938-1547; GUTIERREZ, RAMON COZAR/0000-0001-8255-6376; Gutierrez, Ramon RCG Cozar/0000-0001-8255-6376	CAMPUS, 4 CRINAN ST, LONDON, N1 9XW, ENGLAND	FEB 9	11	LONDON		J	SPRINGEROPEN	Saez-Lopez, Jose-Manuel/B-4582-2014; GUTIERREZ, RAMON COZAR/O-7936-2019; Gutierrez, Ramon RCG Cozar/K-1856-2012	Cozar-Gutierrez, R (reprint author), Univ Castilla La Mancha, Fac Educ Albacete, Albacete 02071, Spain.	Education & Educational Research		13	6	72	13		Education & Educational Research	14	13	0	0	0	0	0
WOS:000367755400041	From duels to classroom competition: Social competition and learning in educational videogames within different group sizes	Competition with other players or with the game itself is one of the basic elements of videogames, but the fine balance between increased mental effort and potential motivational benefits has to be addressed. A quantitative experiment was conducted to verify if social competition increases cognitive load, engagement, interest, and subsequently learning. The 115 students played an educational vide…	2016	Nebel, Steve<;>Schneider, Sascha<;>Rey, Guenter Daniel	[Nebel, Steve; Schneider, Sascha; Rey, Guenter Daniel] Tech Univ Chemnitz, E Learning & New Media, Fac Humanities, D-09111 Chemnitz, Germany.	SITUATIONAL INTEREST; STUDENTS; ACHIEVEMENT; PERFORMANCE; DESIGN; GAMES; FACILITATION; PERCEPTIONS; ENGAGEMENT; SUPPORT	Educational videogames; Social competition; Teaching informatics; Group-based learning; Interactive learning environments	COMPUTERS IN HUMAN BEHAVIOR	Nebel, S<;>Schneider, S<;>Rey, GD	Adams E, 2013, FUNDAMENTALS GAME DE<;>Admiraal W, 2011, COMPUT HUM BEHAV, V27, P1185, DOI 10.1016/j.chb.2010.12.013<;>AMES C, 1984, J EDUC PSYCHOL, V76, P478, DOI 10.1037/0022-0663.76.3.478<;>[Anonymous], FOLD<;>BOND CF, 1983, PSYCHOL BULL, V94, P265, DOI 10.1037/0033-2909.94.2.265<;>Bopp M., 2006, 1 AFFECTIVE EMOTIONA, P8<;>Brusso RC, 2013, COMPUT HUM BEHAV, V29, P1686, DOI 10.1016/j.chb.2013.01…			10.1016/j.chb.2015.09.035	Article	1873-7692	steve.nebel@phil.tu-chemnitz.de	398			DA4FL	COMPUT HUM BEHAV	Comput. Hum. Behav.	English	77	Nebel, Steve/0000-0001-5831-8140; Schneider, Sascha/0000-0003-4690-3777	THE BOULEVARD, LANGFORD LANE, KIDLINGTON, OXFORD OX5 1GB, ENGLAND	FEB	15	OXFORD		J	PERGAMON-ELSEVIER SCIENCE LTD		Nebel, S (reprint author), Tech Univ Chemnitz, E Learning & New Media, Fac Humanities, Str Nationen 12, D-09111 Chemnitz, Germany.	Psychology		13	3	40	55		Psychology, Multidisciplinary; Psychology, Experimental	13	13	0	0	0	0	0
WOS:000209624000004	Serious Game Simulation as a Teaching Strategy in Pharmacology	Background: The purpose of this pilot study was to explore student learning through the use of a serious game (SG) simulation.<;>Method: A pre-test/post-test design was used to measure knowledge. Importance of the SG simulation design and satisfaction and self-confidence were also measured.<;>Results: Seventy-nine (n = 79) students participated in this SG simulation. There was a significant incre…	2014	Lancaster, Rachelle J.	[Lancaster, Rachelle J.] Univ Wisconsin, Coll Nursing, Oshkosh, WI 54901 USA.	METAANALYSIS	nursing education; games; serious games; simulation; teaching strategies; research	CLINICAL SIMULATION IN NURSING	Lancaster, RJ	Abt C, 1970, SERIOUS GAMES<;>Aldrich C., 2009, INNOVATE J ONLINE ED, V5<;>Aldrich C., 2012, SIMPLE EFFECTIVE BRA<;>Bedwell WL, 2012, SIMULAT GAMING, V43, P729, DOI 10.1177/1046878112439444<;>Derryberry A., SERIOUS GAMES ONLINE<;>Dillard N, 2009, NURS EDUC PERSPECT, V30, P98<;>Girard C, 2013, J COMPUT ASSIST LEAR, V29, P207, DOI 10.1111/j.1365-2729.2012.00489.x<;>Jeffries P, 2006, DESIGNING IMPLEM…			10.1016/j.ecns.2013.10.005	Article	1876-1402	shellylancaster@att.net	E137			V42OV	CLIN SIMUL NURS	Clin. Simul. Nurs.	English	17		STE 800, 230 PARK AVE, NEW YORK, NY 10169 USA	MAR	9	NEW YORK		J	ELSEVIER SCIENCE INC		Lancaster, RJ (reprint author), Univ Wisconsin, Coll Nursing, Oshkosh, WI 54901 USA.	Nursing		19	1	8	10	3	Nursing	19	19	0	0	0	0	0
WOS:000303865800008	The Impact of a Science Education Game on Students' Learning and Perception of Inhalants as Body Pollutants	This study investigated the knowledge gains and attitude shifts attributable to a unique online science education game, Uncommon Scents. The game was developed to teach middle school students about the biological consequences of exposure to toxic chemicals in an environmental science context, as well as the risks associated with abusing these chemicals as inhalants. Middle school students (n = 44…	2012	Klisch, Yvonne<;>Miller, Leslie M.<;>Wang, Shu<;>Epstein, Joel	[Klisch, Yvonne; Miller, Leslie M.] Rice Univ, Ctr Technol Teaching & Learning, Houston, TX 77005 USA.<;>[Wang, Shu] Rice Univ, Dept Psychol, Houston, TX 77005 USA.<;>[Epstein, Joel] Missouri Inst Mental Hlth, St Louis, MO USA.	CURRICULUM; ABUSE	Game-based learning; Science-based drug education; Environmental education; Toxic chemicals; Body pollution; Attitudes toward inhalants; Video game	JOURNAL OF SCIENCE EDUCATION AND TECHNOLOGY	Klisch, Y<;>Miller, LM<;>Wang, S<;>Epstein, J	Adams S, 2007, INHALANT ABUSE PREVE<;>American Association for the Advancement of Science, 1993, BENCHM SCI LIT<;>Balster RL, 1998, DRUG ALCOHOL DEPEN, V51, P207, DOI 10.1016/S0376-8716(98)00078-7<;>Balster RL, 2009, ADDICTION, V104, P878, DOI 10.1111/j.1360-0443.2008.02494.x<;>Barab SA, 2009, J SCI EDUC TECHNOL, V18, P305, DOI 10.1007/s10956-009-9171-5<;>BASS M, 1970, J AMER MED ASSOC, V212, P20…			10.1007/s10956-011-9319-y	Article	1573-1839	lmm@rice.edu	303	National Institute on Drug Abuse, National Institutes of HealthUnited States Department of Health & Human ServicesNational Institutes of Health (NIH) - USANIH National Institute on Drug Abuse (NIDA) [R25 DA 021810]; National Institute on Drug AbuseUnited States Department of Health & Human ServicesNational Institutes of Health (NIH) - USANIH National Institute on Drug Abuse (NIDA)	This study was supported by a Science Education Drug Abuse Partnership Award (R25 DA 021810) from the National Institute on Drug Abuse, National Institutes of Health. Any opinions, findings, conclusions or recommendations expressed in this material are those of the authors and do not necessarily reflect the views of the National Institute on Drug Abuse. We would like to acknowledge Dr. Cathrine S…	940BU	J SCI EDUC TECHNOL	J. Sci. Educ. Technol.	English	33		VAN GODEWIJCKSTRAAT 30, 3311 GZ DORDRECHT, NETHERLANDS	APR	9	DORDRECHT	23926416	J	SPRINGER		Miller, LM (reprint author), Rice Univ, Ctr Technol Teaching & Learning, 6100 Main St,MS 120, Houston, TX 77005 USA.	Education & Educational Research		25	0	33	21	2	Education & Educational Research; Education, Scientific Disciplines	26	25	0	0	0	0	0
WOS:000283878700005	Digital game building: learning in a participatory culture	Background: The emergence of a participatory culture, brought about mainly by the use of Web2.0 technology, is challenging us to reconsider aspects of teaching and learning. Adapting the learning-as-digital-game-building approach, this paper explores how new educational practices can help students build skills for the 21st century. Purpose: This paper examines elementary students' learning experi…	2010	Li, Qing	Univ Calgary, Fac Educ, Calgary, AB T2N 1N4, Canada.	POSITIVE AFFECT	learning-as-digital game building; enactivism; mathematics; science; emotion; problem-solving; elementary students	EDUCATIONAL RESEARCH	Li, Q	Becker K, 2007, BRIT J EDUC TECHNOL, V38, P478, DOI 10.1111/j.1467-8535.2007.00711.x<;>BICHELMEYER B, 2009, INSTRUCTIONAL DESIGN, P199<;>Colella V, 2000, J LEARN SCI, V9, P471, DOI 10.1207/S15327809JLS0904_4<;>COLELLA V, 2001, ADVENTURES MODELING<;>Creswell J. W., 1998, QUALITATIVE INQUIRY<;>Creswell J.W., 2003, RES DESIGN QUALITATI<;>Davis B., 2008, ENGAGING MINDS CHANG<;>Dede C., 2005, ED NET G…			10.1080/00131881.2010.524752	Article	1469-5847	qinli@ucalgary.ca	443			675ZE	EDUC RES-UK	Educ. Res.	English	37		2-4 PARK SQUARE, MILTON PARK, ABINGDON OX14 4RN, OXON, ENGLAND		17	ABINGDON		J	ROUTLEDGE JOURNALS, TAYLOR & FRANCIS LTD		Li, Q (reprint author), Univ Calgary, Fac Educ, Calgary, AB T2N 1N4, Canada.	Education & Educational Research		31	2	44	52	4	Education & Educational Research	31	31	0	0	0	0	0
WOS:000317027500006	Participatory evaluation of an educational game for social skills acquisition	This paper reports a study conducted to formally evaluate a social problem-solving skills game during the start of the development to ensure that the desired game attributes were successfully embodied in the final game. Two methods, heuristic evaluation and participatory design, were adopted to assess whether the features of the game pose playability issues to the prospective young users and to t…	2013	Tan, Jean Lee<;>Goh, Dion Hoe-Lian<;>Ang, Rebecca P.<;>Huan, Vivien S.	[Tan, Jean Lee; Goh, Dion Hoe-Lian; Ang, Rebecca P.; Huan, Vivien S.] Nanyang Technol Univ, Singapore 639798, Singapore.	LEARNING ENVIRONMENTS; TRAINING-PROGRAM; DESIGN; USABILITY; CHILDREN; SIMULATIONS; CURRICULUM; FRAMEWORK; STUDENTS; 1ST	Participatory design; Heuristic evaluation; Educational games; Instructional design	COMPUTERS & EDUCATION	Tan, JL<;>Goh, DHL<;>Ang, RP<;>Huan, VS	Ang R. P., 2003, TRAINING MANUAL<;>Annetta LA, 2010, REV GEN PSYCHOL, V14, P105, DOI 10.1037/a0018985<;>Arnold ME, 1999, J SCHOOL PSYCHOL, V37, P99, DOI 10.1016/S0022-4405(98)00027-2<;>Aulls MW, 2002, J EDUC PSYCHOL, V94, P520, DOI 10.1037//0022-0663.94.3.520<;>Baauw E, 2005, LECT NOTES COMPUT SC, V3585, P457<;>Barendregt W, 2006, INT J HUM-COMPUT ST, V64, P830, DOI 10.1016/j.ijhcs.2006.03.004<;>…			10.1016/j.compedu.2013.01.006	Article	1873-782X	tanj0150@ntu.edu.sg; ashlgoh@ntu.edu.sg; rpang@ntu.edu.sg; vivien.huan@nie.edu.sg	80	National Institute of Education Research [OER42/08]	The project is partially funded by the National Institute of Education Research Grant OER42/08.We would like to extend our thanks to the children, school personnel and our game designers for their contributions in our exploration.	118LR	COMPUT EDUC	Comput. Educ.	English	52	Ang, Rebecca/0000-0001-6045-7828;	THE BOULEVARD, LANGFORD LANE, KIDLINGTON, OXFORD OX5 1GB, ENGLAND	MAY	11	OXFORD		J	PERGAMON-ELSEVIER SCIENCE LTD	Ang, Rebecca/D-6582-2016; Goh, Dion H/W-4444-2017; bolzani, berliete/F-8406-2013	Tan, JL (reprint author), Nanyang Technol Univ, Singapore 639798, Singapore.	Computer Science; Education & Educational Research		21	0	64	64		Computer Science, Interdisciplinary Applications; Education & Educational Research	21	21	0	0	0	0	0
WOS:000347606300014	How stress influences creativity in game-based situations: Analysis of stress hormones, negative emotions, and working memory	This study aims to integrate neuroscientiflc techniques into a behavioral experimental design to investigate how stress stimuli may influence stress hormones and negative emotions, subsequently affecting working memory (WM) and creativity in game-based situations. Ninety-six college students participated in this study, in which a game-based experiment lasting 90 min was employed. The main finding…	2015	Yeh, Yu-chu<;>Lai, Guey-Jen<;>Lin, Chun Fu<;>Lin, Chung-Wei<;>Sun, Hua-Chun	[Yeh, Yu-chu] Natl Chengchi Univ, Inst Teacher Educ, Taipei 11605, Taiwan.<;>[Yeh, Yu-chu; Lai, Guey-Jen] Natl Chengchi Univ, Res Ctr Mind Brain & Learning, Taipei 11605, Taiwan.<;>[Lai, Guey-Jen] Natl Chengchi Univ, Inst Neurosci, Taipei 11605, Taiwan.<;>[Lin, Chun Fu] Natl Taiwan Univ, Dept Engn Sci & Ocean Engn, Taipei 10617, Taiwan.<;>[Lin, Chung-Wei] Natl Chengchi Univ, Dept Educ, Taipei 106…	DECLARATIVE MEMORY; HEDONIC TONE; CORTISOL; RETRIEVAL; METAANALYSIS; NEUROSCIENCE; FLEXIBILITY; PERFORMANCE; MODULATION; ACTIVATION	Improving classroom teaching; Interactive learning environments; Interdisciplinary projects; Post-secondary education; Teaching/learning strategies	COMPUTERS & EDUCATION	Yeh, YC<;>Lai, GJ<;>Lin, CF<;>Lin, CW<;>Sun, HC	Adam EK, 2006, P NATL ACAD SCI USA, V103, P17058, DOI 10.1073/pnas.0605053103<;>Amabile Teresa M., 1996, CREATIVITY CONTEXT<;>Baas M, 2008, PSYCHOL BULL, V134, P779, DOI 10.1037/a0012815<;>Baddeley A, 2003, NAT REV NEUROSCI, V4, P829, DOI 10.1038/nrn1201<;>Baddeley A, 2000, TRENDS COGN SCI, V4, P417, DOI 10.1016/S1364-6613(00)01538-2<;>BADDELEY A, 1999, MODELS WORKING MEMOR<;>Barr CS, 2008, ARCH …			10.1016/j.compedu.2014.09.011	Article	1873-782X	ycyeh@nccu.edu.tw; jen.lai@mail2.nccu.tw	153	National Science Council of the Republic of China in TaiwanNational Science Council of Taiwan [NSC 100-2511-S-004-002-MY3, NSC 101-2420-H-004-014-MY2]	This study was supported by the National Science Council of the Republic of China in Taiwan (Contract No. NSC 100-2511-S-004-002-MY3 and NSC 101-2420-H-004-014-MY2).	AY5IQ	COMPUT EDUC	Comput. Educ.	English	68	SUN, HUA-CHUN/0000-0002-8724-7844; Yeh, Yu-chu/0000-0002-0470-0368	THE BOULEVARD, LANGFORD LANE, KIDLINGTON, OXFORD OX5 1GB, ENGLAND	FEB	11	OXFORD		J	PERGAMON-ELSEVIER SCIENCE LTD		Yeh, YC (reprint author), Natl Chengchi Univ, Inst Teacher Educ, 64,Zhinan Rd,Sec 2, Taipei 11605, Taiwan.	Computer Science; Education & Educational Research		15	7	78	81		Computer Science, Interdisciplinary Applications; Education & Educational Research	16	15	0	0	0	0	0
WOS:000365755500007	Participation in cognitively-stimulating activities is associated with brain structure and cognitive function in preclinical Alzheimer's disease	This study tested the hypothesis that frequent participation in cognitively-stimulating activities, specifically those related to playing games and puzzles, is beneficial to brain health and cognition among middle-aged adults at increased risk for Alzheimer's disease (AD). Three hundred twenty-nine cognitively normal, middle-aged adults (age range, 43.2-73.8 years) enrolled in the Wisconsin Regis…	2015	Schultz, Stephanie A.<;>Larson, Jordan<;>Oh, Jennifer<;>Koscik, Rebecca<;>Dowling, Maritza N.<;>Gallagher, Catherine L.<;>Carlsson, Cynthia M.<;>Rowley, Howard A.<;>Bendlin, Barbara B.<;>Asthana, Sanjay<;>Hermann, Bruce P.<;>Johnson, Sterling C.<;>Sager, Mark<;>LaRue, Asenath<;>Okonkwo, Ozioma C.	[Schultz, Stephanie A.; Larson, Jordan; Oh, Jennifer; Gallagher, Catherine L.; Carlsson, Cynthia M.; Bendlin, Barbara B.; Asthana, Sanjay; Johnson, Sterling C.; Okonkwo, Ozioma C.] William S Middleton Mem Vet Adm Med Ctr, Ctr Geriatr Res Educ & Clin, Madison, WI 53705 USA.<;>[Schultz, Stephanie A.; Larson, Jordan; Oh, Jennifer; Dowling, Maritza N.; Carlsson, Cynthia M.; Rowley, Howard A.; Bendlin…	SURFACE-BASED ANALYSIS; LIFE-STYLE ACTIVITIES; MEMORY DECLINE; LEISURE ACTIVITIES; RISK; INDIVIDUALS; IMPAIRMENT; DEMENTIA	Preclinical Alzheimer's disease; Cognitive activity; Brain imaging; Cognition; AD prevention	BRAIN IMAGING AND BEHAVIOR	Schultz, SA<;>Larson, J<;>Oh, J<;>Koscik, R<;>Dowling, MN<;>Gallagher, CL<;>Carlsson, CM<;>Rowley, HA<;>Bendlin, BB<;>Asthana, S<;>Hermann, BP<;>Johnson, SC<;>Sager, M<;>Larue, A<;>Okonkwo, OC	Alexander GE, 2012, NEUROBIOL AGING, V33, P2723, DOI 10.1016/j.neurobiolaging.2012.01.014<;>ASA-Metlife Foundation, 2006, ATT AW BRAIN HLTH PO<;>Blacker D, 2007, ARCH NEUROL-CHICAGO, V64, P862, DOI 10.1001/archneur.64.6.862<;>Carlson MC, 2012, J INT NEUROPSYCH SOC, V18, P286, DOI 10.1017/S135561771100169X<;>CDC and the Alzheimer's Association, 2007, HLTH BRAIN IN NAT PU<;>Chen PJ, 2001, ARCH GEN …			10.1007/s11682-014-9329-5	Article	1931-7565	ozioma@medicine.wisc.edu	736	National Institute on AgingUnited States Department of Health & Human ServicesNational Institutes of Health (NIH) - USANIH National Institute on Aging (NIA) [K23 AG045957, R01 AG027161, R01 AG021155, P50 AG033514, P50 AG033514-S1]; Veterans Administration Merit Review GrantUS Department of Veteran Affairs [I01CX000165]; Clinical and Translational Science Award [UL1RR025011]; Wisconsin Alumni Rese…	This work was supported by National Institute on Aging grants K23 AG045957 (OCO), R01 AG027161 (MAS), R01 AG021155 (SCJ), P50 AG033514 (SA), and P50 AG033514-S1 (OCO); by a Veterans Administration Merit Review Grant I01CX000165 (SCJ); and by a Clinical and Translational Science Award (UL1RR025011) to the University of Wisconsin, Madison. Portions of this research were supported by the Wisconsin A…	CX5PX	BRAIN IMAGING BEHAV	Brain Imaging Behav.	English	38	Schultz, Stephanie/0000-0001-8460-4415; Bendlin, Barbara/0000-0002-0580-9875	233 SPRING ST, NEW YORK, NY 10013 USA	DEC	8	NEW YORK	25358750	J	SPRINGER		Okonkwo, OC (reprint author), Univ Wisconsin, Sch Med & Publ Hlth, Dept Med, Madison, WI 53792 USA.	Neurosciences & Neurology		15	1	19	9	4	Neuroimaging	15	15	0	0	0	0	0
WOS:000363818800022	An examination of interactions in a three-dimensional virtual world	Three-dimensional (3D) virtual worlds hold the users' attention by providing rich interaction in an environment similar to the real world. User engagement duration is known to increase in environments with intense interaction. However, information in the literature about whether gender, experience, or spatial ability affects interaction in these environments is limited. In this study, these three…	2015	Yilmaz, Rabia M.<;>Baydas, Ozlem<;>Karakus, Turkan<;>Goktas, Yuksel	[Yilmaz, Rabia M.; Karakus, Turkan; Goktas, Yuksel] Ataturk Univ, Dept Comp Educ & Instruct Technol, TR-25240 Erzurum, Turkey.<;>[Baydas, Ozlem] Giresun Univ, Dept Comp Educ & Instruct Technol, TR-28000 Giresun, Turkey.	GENDER-DIFFERENCES; SPATIAL VISUALIZATION; STUDENT ENGAGEMENT; SEX-DIFFERENCES; GAME; COMPUTER; ENVIRONMENTS; DESIGN; COMPREHENSION; AFFORDANCES	Interactive learning environments; Media in education; Virtual reality	COMPUTERS & EDUCATION	Yilmaz, RM<;>Baydas, O<;>Karakus, T<;>Goktas, Y	ADELSKOLD G, 1999, DISTANCE EDUC, V20, P129, DOI DOI 10.1080/0158791990200110<;>Allison C., 2010, M ASEE IEEE FRONT ED<;>ANG K, 2006, P 1 INT LAMS C 2006, P5<;>Arya A., 2011, INT ED TECHN C IST T<;>Barab S, 2005, ETR&D-EDUC TECH RES, V53, P86, DOI 10.1007/BF02504859<;>Battista MT, 1989, FOCUS LEARNING PROBL, V11, P17, DOI DOI 10.2307/749007<;>Becerra EP, 2008, J VIRTUAL WORLDS RES, V1, P1<;>Boulo…			10.1016/j.compedu.2015.06.002	Article	1873-782X	rkufrevi@atauni.edu.tr; ozlembaydas@hotmail.com; turkan.karakus@gmail.com; yuksel.goktas@hotmail.com	267	Effects of Virtual and Multimedia Environments on Interest and Awareness towards Winter Sports [111K516]; Scientific and Technological Research Council of TurkeyTurkiye Bilimsel ve Teknolojik Arastirma Kurumu (TUBITAK)	This study was conducted as part of project number 111K516, the Effects of Virtual and Multimedia Environments on Interest and Awareness towards Winter Sports, and supported by the Scientific and Technological Research Council of Turkey.	CU8UE	COMPUT EDUC	Comput. Educ.	English	103	Karakus Yilmaz, Turkan/0000-0002-5809-3962; Yilmaz, Rabia/0000-0002-0453-1357; Baydas, Ozlem/0000-0002-5812-7085	THE BOULEVARD, LANGFORD LANE, KIDLINGTON, OXFORD OX5 1GB, ENGLAND	OCT	12	OXFORD		J	PERGAMON-ELSEVIER SCIENCE LTD	Yilmaz, Turkan Karakus/AAH-3634-2019; Karakus Yilmaz, Turkan/D-8389-2019; YILMAZ, Rabia Meryem/AAG-4613-2019; Goktas, Yuksel/Q-7743-2019; Baydas, Ozlem/V-5776-2017	Yilmaz, RM (reprint author), Ataturk Univ, Dept Comp Educ & Instruct Technol, TR-25240 Erzurum, Turkey.	Computer Science; Education & Educational Research		15	4	52	88		Computer Science, Interdisciplinary Applications; Education & Educational Research	15	15	0	0	0	0	0
WOS:000364253600028	The interplay of game elements with psychometric qualities, learning, and enjoyment in game-based assessment	Educators today are increasingly interested in using game-based assessment to assess and support students' learning. In the present study, we investigated how changing a game design element, linearity in gameplay sequences, influenced the effectiveness of gamebased assessment in terms of validity, reliability, fairness, learning, and enjoyment. Two versions of a computer game, Physics Playground …	2015	Kim, Yoon Jeon<;>Shute, Valerie J.	[Kim, Yoon Jeon] Worcester Polytech Inst, Worcester, MA 01609 USA.<;>[Shute, Valerie J.] Florida State Univ, Tallahassee, FL 32306 USA.		Game-based assessment; Game-based learning; Psychometric evaluation; Validity; Reliability; Fairness; Gameplay sequences	COMPUTERS & EDUCATION	Kim, YJ<;>Shute, VJ	Abell N, 2009, DEV VALIDATING RAPID<;>Almond RG, 2014, MEAS-INTERDISCIP RES, V12, P1, DOI 10.1080/15366367.2014.910060<;>American Educational Research Association American Psychological Association and the National Council on Measurement in Education., 1999, STAND ED PSYCH TEST<;>BAKER EL, 2008, COMPUTER GAMES TEAM, P21<;>Boyle E, 2008, 2ND EUROPEAN CONFERENCE ON GAMES BASED LEARNING, P69<;>Brown…			10.1016/j.compedu.2015.07.009	Article	1873-782X	yjkim@wpi.edu; vshute@fsu.edu	356	Bill and Melinda Gates FoundationGates Foundation [OPP1035331]	This research was funded by the Bill and Melinda Gates Foundation (#OPP1035331). Any opinions expressed are those of the authors and do not necessarily reflect the views of the funding agency.	CV4RG	COMPUT EDUC	Comput. Educ.	English	37		THE BOULEVARD, LANGFORD LANE, KIDLINGTON, OXFORD OX5 1GB, ENGLAND	SEP	17	OXFORD		J	PERGAMON-ELSEVIER SCIENCE LTD		Kim, YJ (reprint author), Worcester Polytech Inst, Worcester, MA 01609 USA.	Computer Science; Education & Educational Research		15	3	22	87		Computer Science, Interdisciplinary Applications; Education & Educational Research	15	15	0	0	0	0	0
WOS:000383285300005	Teaching EBP Using Game-Based Learning: Improving the Student Experience	BackgroundEvidence-based practice (EBP) is considered a key entry to practice competency for nurses. However, many baccalaureate nursing programs continue to teach traditional nursing research courses that fail to address many of the critical knowledge, skills, and attitudes that foster EBP. Traditional classroom teaching strategies do little to promote the development of competencies critical fo…	2016	Davidson, Sandra J.<;>Candy, Laurie	[Davidson, Sandra J.] Univ Alberta, Fac Nursing, Edmonton, AB, Canada.<;>[Candy, Laurie] Univ Alberta, Fac Nursing, Teaching & Learning Technol, Edmonton, AB, Canada.		nursing education; evidence-based teaching; game-based learning; online courses; teaching EBP	WORLDVIEWS ON EVIDENCE-BASED NURSING	Davidson, SJ<;>Candy, L	American Association of Colleges of Nursing, 2008, ESS BACC ED PROF NUR<;>Anderson LW, 2001, TAXONOMY LEARNING TE<;>Benner P., 2010, ED NURSES CALL RADIC<;>Bloom B. S., 1984, ED RES, V13, P4, DOI DOI 10.3102/0013189X013006004<;>BLOOM BS, 1984, EDUC LEADERSHIP, V41, P4<;>Ciliska D, 2005, J PROF NURS, V21, P345, DOI 10.1016/j.profnurs.2005.10.008<;>College & Association of Registered Nurses of Albe…			10.1111/wvn.12152	Article	1741-6787	sjdavids@ualberta.ca	293			DV9TO	WORLDV EVID-BASED NU	Worldviews Evid.-Based Nurs.	English	22		111 RIVER ST, HOBOKEN 07030-5774, NJ USA	AUG	9	HOBOKEN	27028987	J	WILEY		Davidson, SJ (reprint author), Edmonton Clin Hlth Acad, Fac Nursing, Level 3,11405-87 Ave, Edmonton, AB T6G 1C9, Canada.	Nursing		12	1	30	13	4	Nursing	13	12	0	0	0	0	0
WOS:000372686600025	Serious games for the job training of persons with developmental disabilities	Serious games use strategies that are often applied in special education such as repetition, immediate feedback, and context-based teaching and learning. Serious games are known to increase performance on the target task and related self-efficacy, using a more cost effective method in a safer environment than traditional training (Michael & Chen, 2006). The main goal of our study was to investiga…	2016	Kwon, Jungmin<;>Lee, Youngsun	[Kwon, Jungmin] Seoul Natl Univ Educ, Dept Early Childhood & Special Educ, Eduwell Ctr 503, Seocho Joongang Ro 95, Seoul, South Korea.<;>[Lee, Youngsun] Inha Univ, Dept Educ, 100 Inharo, Inchon 402751, South Korea.	YOUNG-ADULTS; VIDEO GAME; INTELLECTUAL DISABILITIES; WORK PERFORMANCE; COMPUTER GAMES; SOCIAL-SKILLS; ADOLESCENTS; STUDENTS; INSTRUCTION; ACQUISITION	Simulation; Serious games; Interactive learning environments; Disability; Job training	COMPUTERS & EDUCATION	Kwon, J<;>Lee, Y	Aldrich C., 2009, COMPLETE GUIDE SIMUL<;>Alexander JL, 2013, RES AUTISM SPECT DIS, V7, P1346, DOI 10.1016/j.rasd.2013.07.021<;>Beale IL, 2007, J ADOLESCENT HEALTH, V41, P263, DOI 10.1016/j.jadohealth.2007.04.006<;>BELFIORE PJ, 1989, RES DEV DISABIL, V10, P171, DOI 10.1016/0891-4222(89)90005-X<;>Blackorby J, 1996, EXCEPT CHILDREN, V62, P399<;>Boot WR, 2008, ACTA PSYCHOL, V129, P387, DOI 10.1016/j.…			10.1016/j.compedu.2016.02.001	Article	1873-782X	jungminkwon@snue.ac.kr; leeyoungsun@gmail.com	339			DH3KT	COMPUT EDUC	Comput. Educ.	English	87		THE BOULEVARD, LANGFORD LANE, KIDLINGTON, OXFORD OX5 1GB, ENGLAND	APR	12	OXFORD		J	PERGAMON-ELSEVIER SCIENCE LTD		Kwon, J (reprint author), Seoul Natl Univ Educ, Dept Early Childhood & Special Educ, Eduwell Ctr 503, Seocho Joongang Ro 95, Seoul, South Korea.	Computer Science; Education & Educational Research		13	1	41	95		Computer Science, Interdisciplinary Applications; Education & Educational Research	13	12	0	0	0	0	0
WOS:000411985200016	An augmented reality game to support therapeutic education for children with diabetes	Therapeutic education in diabetes helps patients take responsibility for self-control of their disease, and providing technological support systems facilitates this education. In this paper, we present an augmented reality game to support therapeutic education for patients with diabetes. Our game helps children (aged 5-14 years) to learn carbohydrate (carb) content of different foods. The game sh…	2017	Calle-Bustos, Andres-Marcelo<;>Juan, M. -Carmen<;>Garcia-Garcia, Inmaculada<;>Abad, Francisco	[Calle-Bustos, Andres-Marcelo; Juan, M. -Carmen; Abad, Francisco] Univ Politecn Valencia, Inst Univ Automat & Informat Ind, Valencia, Spain.<;>[Garcia-Garcia, Inmaculada] Univ Politecn Valencia, Dept Sistemas Informat & Comp, Valencia, Spain.	USABILITY; SYSTEM		PLOS ONE	Calle-Bustos, AM<;>Juan, MC<;>Garcia-Garcia, I<;>Abad, F	Akcayir M, 2017, EDUC RES REV-NETH, V20, P1, DOI 10.1016/j.edurev.2016.11.002<;>Aoki N, 2005, DIABETES CARE, V28, P760, DOI 10.2337/diacare.28.3.760<;>Aoki N, 2004, ST HEAL T, V107, P855<;>Azuma RT, 1997, PRESENCE-TELEOP VIRT, V6, P355, DOI 10.1162/pres.1997.6.4.355<;>Bacca J, 2014, EDUC TECHNOL SOC, V17, P133<;>Blake MB, 2009, COMPUT EDUC, V53, P966, DOI 10.1016/j.compedu.2009.05.014<;>Boulos MN…			10.1371/journal.pone.0184645	Article		mcarmen@dsic.upv.es		Conselleria d'Educacio, Investigacio, Cultura i Esport	This publication was partially supported by the Conselleria d'Educacio, Investigacio, Cultura i Esport through the grant for consolidable research groups in favour of the Computer Graphics and Multimedia group of the ai2 (IP. Prof. M. -Carmen Juan) (2017-2018). The funders had no role in study design, data collection and analysis, decision to publish, or preparation of the manuscript.	FI4YC	PLOS ONE	PLoS One	English	48	Juan, M.-Carmen/0000-0002-8764-1470	1160 BATTERY STREET, STE 100, SAN FRANCISCO, CA 94111 USA	SEP 28	23	SAN FRANCISCO	28957355	J	PUBLIC LIBRARY SCIENCE	Juan, M.-Carmen/I-3585-2015	Juan, MC (reprint author), Univ Politecn Valencia, Inst Univ Automat & Informat Ind, Valencia, Spain.	Science & Technology - Other Topics		9	2	20	12	9	Multidisciplinary Sciences	9	9	0	0	0	0	0
WOS:000443945000003	Learning and engagement in a gamified course: Investigating the effects of student characteristics	The current study investigated college students' experiences of a gamified informatics course. We surveyed 139 students aged 18-31years (M=20years, SD=1.5) enrolled in an undergraduate informatics course focused on social networking technologies. Surveys were conducted at 3 time points during the course (beginning, middle, and end). Overall, we found positive trends with respect to students' perc…	2018	Davis, K.<;>Sridharan, H.<;>Koepke, L.<;>Singh, S.<;>Boiko, R.	[Davis, K.; Sridharan, H.; Koepke, L.; Singh, S.; Boiko, R.] Univ Washington, Informat Sch, Mary Gates Hall,Suite 370,Box 352840, Seattle, WA 98195 USA.	GAMIFICATION; EDUCATION; STYLES	gamification; postsecondary education; teaching; learning strategies	JOURNAL OF COMPUTER ASSISTED LEARNING	Davis, K<;>Sridharan, H<;>Koepke, L<;>Singh, S<;>Boiko, R	Attali Y, 2015, COMPUT EDUC, V83, P57, DOI 10.1016/j.compedu.2014.12.012<;>Banfield J., 2014, CONT ISSUES ED RES, V7, P291, DOI DOI 10.19030/CIER.V7I4.8843<;>Barata G., 2013, P 1 INT C GAM DES RE, P10, DOI DOI 10.1145/2583008.2583010<;>Betts BW, 2013, INT J CONTIN ENG EDU, V23, P213, DOI 10.1504/IJCEELL.2013.055405<;>Chen Y, 2015, INT J EMERG TECHNOL, V10, P39, DOI 10.3991/ijet.v10i1.4247<;>Cheon…			10.1111/jcal.12254	Article	1365-2729	kdavis78@uw.edu	503			GS8FY	J COMPUT ASSIST LEAR	J. Comput. Assist. Learn.	English	36		111 RIVER ST, HOBOKEN 07030-5774, NJ USA	OCT	12	HOBOKEN		J	WILEY		Davis, K (reprint author), Univ Washington, Informat Sch, Mary Gates Hall,Suite 370,Box 352840, Seattle, WA 98195 USA.	Education & Educational Research		6	7	40	34	5	Education & Educational Research	6	6	0	0	0	0	0
WOS:000431748100001	Understanding the role of competition in video gameplay satisfaction	One of the key elements in many video games is competition. Based on Self-Determination and Flow theories, this paper explores the process through which competition makes a video game satisfying. A structural model that examines the impacts of Situational Competitiveness (manipulated via modes of competition) and Dispositional Competitiveness (as a personality trait) on gameplay experience is pro…	2018	Sepehr, Sepandar<;>Head, Milena	[Sepehr, Sepandar; Head, Milena] McMaster Univ, DeGroote Sch Business, 1280 Main St, West Hamilton, ON L8S 4M4, Canada.	FLOW EXPERIENCE; SELF-DETERMINATION; DISTINGUISHING ADDICTION; INTRINSIC MOTIVATION; BEHAVIORAL-RESEARCH; EXTRINSIC REWARDS; HIGH ENGAGEMENT; ONLINE; AROUSAL; GAMES	Self-determination theory; Theory of flow; Educational video games; Competition; Satisfaction; Game-based learning	INFORMATION & MANAGEMENT	Sepehr, S<;>Head, M	Abuhamdeh S, 2012, ADVANCES IN FLOW RESEARCH, P109, DOI 10.1007/978-1-4614-2359-1_6<;>Abuhamdeh S, 2012, PERS SOC PSYCHOL B, V38, P317, DOI 10.1177/0146167211427147<;>Agarwal R, 2000, MIS QUART, V24, P665, DOI 10.2307/3250951<;>Anderson CA, 2009, J EXP SOC PSYCHOL, V45, P731, DOI 10.1016/j.jesp.2009.04.019<;>Beck J. C., 2004, GOT GAME GAMER GENER<;>Beck J. C., 2006, KIDS ARE ALRIGHT GAM<;>Brown E…			10.1016/j.im.2017.09.007	Article	1872-7530	sepandar.sepehr@gmail.com; headm@mcmaster.ca	421			GF2DI	INFORM MANAGE-AMSTER	Inf. Manage.	English	128	Head, Milena/0000-0002-4329-3654	PO BOX 211, 1000 AE AMSTERDAM, NETHERLANDS	JUN	15	AMSTERDAM		J	ELSEVIER SCIENCE BV		Head, M (reprint author), McMaster Univ, DeGroote Sch Business, 1280 Main St, West Hamilton, ON L8S 4M4, Canada.	Computer Science; Information Science & Library Science; Business & Economics		6	10	35	55	4	Computer Science, Information Systems; Information Science & Library Science; Management	6	6	0	0	0	0	0
WOS:000435996300011	Evaluating Cognitive and Affective Outcomes of a Digital Game-Based Math Test	Even though digital learning games have become common in education, relatively little is known about the usefulness of game-based assessment. This paper aims to explore if a game-based math test can provide added value to math education with respect to cognitive and affective outcomes. We used in-game measures, embedded in the game called Semideus Exam, focusing on conceptual fraction knowledge. …	2018	Kiili, Kristian<;>Ketamo, Harri	[Kiili, Kristian] Tampere Univ Technol, POB 300, FI-28101 Tampere, Finland.<;>[Ketamo, Harri] Satakunta Univ Appl Sci, Tiedepuisto 3, FI-28600 Pori, Finland.	MENTAL NUMBER LINE; WHOLE NUMBER; MATHEMATICS EDUCATION; VIDEO GAME; FRACTIONS; BIAS; MAGNITUDES; SKILLS; TIME; FLOW	Educational games; computer uses in education; automatic assessment tools; education	IEEE TRANSACTIONS ON LEARNING TECHNOLOGIES	Kiili, K<;>Ketamo, H	Alibali MW, 2015, LEARN INSTR, V37, P56, DOI 10.1016/j.learninstruc.2015.01.003<;>Bailey DH, 2014, DEVELOPMENTAL SCI, V17, P775, DOI 10.1111/desc.12155<;>Bakker M, 2015, CONTEMP EDUC PSYCHOL, V40, P55, DOI 10.1016/j.cedpsych.2014.09.001<;>Bellotti F, 2013, ADV HUM COMPUT INTER<;>Castellar EN, 2014, INFORM SCIENCES, V264, P19, DOI 10.1016/j.ins.2013.09.030<;>Csikszentmihalyi M., 1991, FLOW PSYCHOL…			10.1109/TLT.2017.2687458	Article		kristian.kiili@tut.fi; harri.ketamo@samk.fi	263	Academy of FinlandAcademy of Finland [289140]	The present study was funded by grant 289140 awarded to the first author by the Academy of Finland.	GK2VS	IEEE T LEARN TECHNOL	IEEE Trans. Learn. Technol.	English	43	Kiili, Kristian/0000-0003-2838-6892	10662 LOS VAQUEROS CIRCLE, PO BOX 3014, LOS ALAMITOS, CA 90720-1314 USA	APR-JUN	9	LOS ALAMITOS		J	IEEE COMPUTER SOC		Kiili, K (reprint author), Tampere Univ Technol, POB 300, FI-28101 Tampere, Finland.	Computer Science; Education & Educational Research		7	8	23	11	2	Computer Science, Interdisciplinary Applications; Education & Educational Research	7	6	0	0	0	0	0
WOS:000463915900009	Improving software security awareness using a serious game	Protecting people from cyber threats imposes great challenges, not only technically, but also socially. To achieve the intended level of awareness, software security principles need to be shown with concrete examples during security education. This study aims to design a serious game integrating software security knowledge and concepts into the processes to make it more engaging to learn while pl…	2019	Yasin, Affan<;>Liu, Lin<;>Li, Tong<;>Fatima, Rubia<;>Jianmin, Wang	[Yasin, Affan; Liu, Lin; Fatima, Rubia; Jianmin, Wang] Tsinghua Univ, Sch Software, Beijing, Peoples R China.<;>[Li, Tong] Beijing Univ Technol, Beijing, Peoples R China.	GAMIFICATION; PERFORMANCE; BEHAVIORS; FRAMEWORK; EDUCATION; DESIGN	computer games; security of data; cyber threats; security education; Cyber Security-Requirements Awareness Game; Game-based learning; security related scenarios; serious game; software security awareness	IET SOFTWARE	Yasin, A<;>Liu, L<;>Li, T<;>Fatima, R<;>Jianmin, W	Abawajy J, 2014, BEHAV INFORM TECHNOL, V33, P236, DOI 10.1080/0144929X.2012.708787<;>Abdullah F, 2016, COMPUT HUM BEHAV, V63, P75, DOI 10.1016/j.chb.2016.05.014<;>Arachchilage NAG, 2014, COMPUT HUM BEHAV, V38, P304, DOI 10.1016/j.chb.2014.05.046<;>Arachchilage NAG, 2013, COMPUT HUM BEHAV, V29, P706, DOI 10.1016/j.chb.2012.12.018<;>Beckers K, 2016, INT REQUIR ENG CONF, P16, DOI 10.1109/RE.2016.39<…	24th European Conference on Systems, Software and Services Process Improvement (EuroSPI)	SEP 06-08, 2017	10.1049/iet-sen.2018.5095	Article; Proceedings Paper	1751-8814	linliu@tsinghua.edu.cn	169	Natural Science Foundation of ChinaNational Natural Science Foundation of China [61432020]; National Key R&D Program of China [2017YFC08033007]; National Natural Science Foundation of ChinaNational Natural Science Foundation of China [91646201]	Natural Science Foundation of China Project no. 61432020 are gratefully acknowledged. Tong Li acknowledges the support of National Key R&D Program of China (No. 2017YFC08033007), and the National Natural Science Foundation of China (No. 91646201). We acknowledge Awaid Yasin (Lahore University of Management Sciences (LUMS), Lahore, Pakistan) for reviewing the paper.	HS5MR	IET SOFTW	IET Softw.	English	39		MICHAEL FARADAY HOUSE SIX HILLS WAY STEVENAGE, HERTFORD SG1 2AY, ENGLAND	APR	11	HERTFORD		J	INST ENGINEERING TECHNOLOGY-IET		Liu, L (reprint author), Tsinghua Univ, Sch Software, Beijing, Peoples R China.	Computer Science		3	5	11	13	2	Computer Science, Software Engineering	3	3	0	0	0	0	0
WOS:000461777600004	'Is there an app for that?' Exploring games and apps among heritage language families	Heritage language families inhabit multiple languages, literacies and cultures. Enabling children to participate in heritage language and culture has beneficial effects in terms of identity, and cognitive development. Games-based technologies are opening up avenues for playful engagement with heritage language and literacy, but little is known about how families use such technology to support her…	2019	Little, Sabine	[Little, Sabine] Univ Sheffield, Sch Educ, Sheffield, S Yorkshire, England.	PERCEPTIONS; VOCABULARY	Heritage languages; language learning; family; technology; motivation	JOURNAL OF MULTILINGUAL AND MULTICULTURAL DEVELOPMENT	Little, S	Ashraf H, 2014, PROCD SOC BEHV, V98, P286, DOI 10.1016/j.sbspro.2014.03.418<;>Atkin AJ, 2014, AM J PREV MED, V47, P803, DOI 10.1016/j.amepre.2014.07.043<;>Bagley SJ, 2007, PEDIATRICS, V119, P46, DOI 10.1542/peds.2006-1813<;>Baker C., 2011, FDN BILINGUAL ED BIL<;>Bamberger J., 1991, RES REFLEXIVITY, P186<;>Blackledge A., 2010, MULTILINGUALISM CRIT<;>Boyd R, 2011, P NATL ACAD SCI USA, V108, P10918,…			10.1080/01434632.2018.1502776	Article	1747-7557	s.little@sheffield.ac.uk	229	UK Literacy Association small-scale grant scheme	This study gratefully acknowledges funding from the UK Literacy Association small-scale grant scheme.	HP6FA	J MULTILING MULTICUL	J. Multiling. Multicult. Develop.	English	36	Little, Sabine/0000-0002-9902-0217	2-4 PARK SQUARE, MILTON PARK, ABINGDON OX14 4RN, OXON, ENGLAND	MAR 16	12	ABINGDON		J	ROUTLEDGE JOURNALS, TAYLOR & FRANCIS LTD		Little, S (reprint author), Univ Sheffield, Sch Educ, Sheffield, S Yorkshire, England.	Linguistics		3	3	4	40	3	Linguistics; Language & Linguistics	3	3	0	0	0	0	0
WOS:000472587800009	The impact of multimodal collaborative virtual environments on learning: A gamified online debate	Online learning platforms are integrated systems designed to provide students and teachers with information, tools and resources to facilitate and enhance the delivery and management of learning. In recent years platform designers have introduced gamification and multimodal interaction as ways to make online courses more engaging and immersive. Current Web-based platforms provide a limited degree…	2019	Doumanis, Ioannis<;>Economou, Daphne<;>Sim, Gavin Robert<;>Porter, Stuart	[Doumanis, Ioannis; Sim, Gavin Robert] Univ Cent Lancashire, Sch Phys Sci & Comp, Preston, Lancs, England.<;>[Economou, Daphne] Univ Westminster, Dept Comp Sci, London, England.<;>[Porter, Stuart] CTVC Ltd, London, England.	PSYCHOMETRIC EVALUATION; SYSTEM	Online learning platforms; Virtual environments; Collaboration; Immersion; Multimodal interaction; Gamification; Learning performance; Subjective experience; Experimental study	COMPUTERS & EDUCATION	Doumanis, I<;>Economou, D<;>Sim, GR<;>Porter, S	Adams Ray, 2007, Universal Access in the Information Society, V5, P363, DOI 10.1007/s10209-006-0061-9<;>Al-Alan A., 2008, 2008 12 IEEE INT WOR<;>[Anonymous], 2017, ENGAGE<;>[Anonymous], 2017, FROGPLAY GAME BASED<;>Apostolakis KC, 2013, INT CONF DIGIT SIG<;>Bai HQ, 2015, IEEE WORK APPL SIG<;>Braun V., 2006, QUALITATIVE RES PSYC, V3, P77, DOI DOI 10.1191/1478088706QP0630A<;>Bronack S., 2008, INT J …			10.1016/j.compedu.2018.09.017	Article	1873-782X	idoumanis@uclan.ac.uk	138	European CommissionEuropean Commission Joint Research Centre [FP7-ICT-287723 REVERIE]	The research that led to this paper was supported in part by the European Commission under the Contract FP7-ICT-287723 REVERIE.	IE7XH	COMPUT EDUC	Comput. Educ.	English	39		THE BOULEVARD, LANGFORD LANE, KIDLINGTON, OXFORD OX5 1GB, ENGLAND	MAR	18	OXFORD		J	PERGAMON-ELSEVIER SCIENCE LTD	ARSLAN, Okan/AAA-3232-2020	Doumanis, I (reprint author), Univ Cent Lancashire, Sch Phys Sci & Comp, Preston, Lancs, England.	Computer Science; Education & Educational Research		3	6	6	130		Computer Science, Interdisciplinary Applications; Education & Educational Research	3	3	0	0	0	0	0
WOS:000281814200028	Game-based versus traditional case-based learning Comparing effectiveness in stroke continuing medical education	OBJECTIVE To evaluate family physicians' enjoyment of and knowledge gained from game-based learning, compared with traditional case-based learning, in a continuing medical education (CME) event on stroke prevention and management.<;>DESIGN An equivalence trial to determine if game-based learning was as effective as case-based learning in terms of attained knowledge levels. Game questions and smal…	2010	Telner, Deanna<;>Bujas-Bobanovic, Maja<;>Chan, David<;>Chester, Bob<;>Marlow, Bernard<;>Meuser, James<;>Rothman, Arthur<;>Harvey, Bart	[Telner, Deanna] Toronto E Gen & Orthoped Hosp, Dept Family Med, Toronto, ON M4C 5T2, Canada.			CANADIAN FAMILY PHYSICIAN	Telner, D<;>Bujas-Bobanovic, M<;>Chan, D<;>Chester, B<;>Marlow, B<;>Meuser, J<;>Rothman, A<;>Harvey, B	Amos A, 1994, J CANNT, V4, P21<;>Bhoopathi PS, 2006, COCHRANE DB SYST REV, DOI 10.1002/14651858.CD001471.pub2<;>Blake J, 1999, ABNF J, V10, P43<;>*CHIN U HONG KONG, 2000, AN ALRG CONT TABL<;>*CHIN U HONG KONG, 2000, SAMPL SIZ DET EQ 2 M<;>Duke E S, 1986, J Nurs Educ, V25, P197<;>Elder S B, 1996, J Hum Lact, V12, P137, DOI 10.1177/089033449601200218<;>Fukuchi SG, 2000, AM J SURG, V179, P337, DOI 1…				Article	1715-5258	deanna.telner@utoronto.ca	E351	Sanofi-aventisSanofi-Aventis	Funding for this project was obtained from an unrestricted educational grant from Sanofi-aventis.	649ZF	CAN FAM PHYSICIAN	Can. Fam. Phys.	English	29		2630 SKYMARK AVE, MISSISSAUGA, ONTARIO L4W 5A4, CANADA	SEP	7	MISSISSAUGA	20841574	J	COLL FAMILY PHYSICIANS CANADA		Telner, D (reprint author), Toronto E Gen & Orthoped Hosp, Dept Family Med, 840 Coxwell Ave,Suite 105, Toronto, ON M4C 5T2, Canada.	General & Internal Medicine		29	0	8	56	9	Primary Health Care; Medicine, General & Internal	29	29	0	0	0	0	0
WOS:000299934300006	EMPATHETIC RESPONSES AND ATTITUDES ABOUT OLDER ADULTS: HOW EXPERIENCE WITH THE AGING GAME MEASURES UP	This study aimed to assess the impact of pre-professional education on students' knowledge and attitudes about aging, including the option of a simulated learning activity. Using a mixed design, groups of nursing and nutrition students (n = 127) were randomly assigned to experience the Aging Game. Pre- and posttest observations included measures of anxiety, attitude and empathy. In the Aging Game…	2011	Henry, Beverly W.<;>Ozier, Amy D.<;>Johnson, Amy	[Henry, Beverly W.; Ozier, Amy D.] No Illinois Univ, Sch Family Consumer & Nutr Sci, De Kalb, IL 60115 USA.<;>[Johnson, Amy] No Illinois Univ, Sch Nursing & Hlth Studies, De Kalb, IL 60115 USA.	STUDENTS; KNOWLEDGE; EDUCATION; ANXIETY; CARE		EDUCATIONAL GERONTOLOGY	Henry, BW<;>Ozier, AD<;>Johnson, A	Allan LJ, 2009, EDUC GERONTOL, V35, P1, DOI 10.1080/03601270802299780<;>Aud MA, 2006, J PROF NURS, V22, P73, DOI 10.1016/j.profnurs.2006.01.005<;>Boud D., 1996, REFLECTIVE LEARNING, P23<;>Boud DJ, 1985, REFLECTION TURNING E, P18, DOI DOI 10.4324/9781315059051<;>Boyatzis R. E., 1998, TRANSFORMING QUALITA<;>Douglass C, 2008, EDUC GERONTOL, V34, P124, DOI 10.1080/03601270701700417<;>Eskildsen MA, 20…			10.1080/03601277.2010.495540	Article	1521-0472	bwhenry@niu.edu	941			887NI	EDUC GERONTOL	Educ. Gerontol.	English	35		530 WALNUT STREET, STE 850, PHILADELPHIA, PA 19106 USA		18	PHILADELPHIA		J	TAYLOR & FRANCIS INC		Henry, BW (reprint author), No Illinois Univ, Sch Family Consumer & Nutr Sci, De Kalb, IL 60115 USA.	Education & Educational Research; Geriatrics & Gerontology		26	1	8	37	10	Education & Educational Research; Gerontology	26	26	0	0	0	0	0
WOS:000302255900008	Facilitating Third Graders' Acquisition of Scientific Concepts through Digital Game-Based Learning: The Effects of Self-Explanation Principles	The aim of this study was to investigate the effects of incorporating self-explanation principles into an educational game facilitating students' conceptual learning about light and shadow. A total of 88 third graders participated in this true-experimental study in which each student was randomly assigned to either an experimental group that played a game with self-explanation prompts or a contro…	2012	Hsu, Chung-Yuan<;>Tsai, Chin-Chung<;>Wang, Hung-Yuan	[Hsu, Chung-Yuan] Natl Pingtung Univ Sci & Technol, Pingtung, Taiwan.<;>[Tsai, Chin-Chung; Wang, Hung-Yuan] Natl Taiwan Univ Sci & Technol, Taipei, Taiwan.	ENVIRONMENT; STUDENTS; MOTIVATION; EXAMPLES; IMPACT	digital game-based learning; scientific concepts; self-explanation; conceptual learning; computers and learning	ASIA-PACIFIC EDUCATION RESEARCHER	Hsu, CY<;>Tsai, CC<;>Wang, HY	Annetta LA, 2009, COMPUT EDUC, V53, P74, DOI 10.1016/j.compedu.2008.12.020<;>Barab SA, 2009, J SCI EDUC TECHNOL, V18, P305, DOI 10.1007/s10956-009-9171-5<;>Berthold K, 2009, INSTR SCI, V37, P345, DOI 10.1007/s11251-008-9051-z<;>Burguillo JC, 2010, COMPUT EDUC, V55, P566, DOI 10.1016/j.compedu.2010.02.018<;>Chen SM, 2009, INT J SCI EDUC, V31, P59, DOI 10.1080/09500690701633145<;>CHI MTH, 1989, COG…				Article	2243-7908	jackohio@mail.npust.edu.tw	82			918NF	ASIA-PAC EDUC RES	Asia-Pac. Educ. Res.	English	31	Tsai, Chin-Chung/0000-0001-7744-9971	TIERGARTENSTRASSE 17, D-69121 HEIDELBERG, GERMANY	MAR	12	HEIDELBERG		J	SPRINGER HEIDELBERG	Tsai, Chin-Chung/E-5902-2010	Hsu, CY (reprint author), Natl Pingtung Univ Sci & Technol, Pingtung, Taiwan.	Education & Educational Research		23	1	17	21	1	Education & Educational Research	23	23	0	0	0	0	0
WOS:000342415900001	Game-based practice versus traditional practice in computer-based writing strategy training: effects on motivation and achievement	Achieving sustained student engagement with practice in computer-based writing strategy training can be a challenge. One potential solution is to foster engagement by embedding practice in educational games; yet there is currently little research comparing the effectiveness of game-based practice versus more traditional forms of practice. In this study, the ARCS model (Keller, Perform Instr 26(8)…	2014	Proske, Antje<;>Roscoe, Rod D.<;>McNamara, Danielle S.	[Proske, Antje] Tech Univ Dresden, D-01062 Dresden, Germany.<;>[Roscoe, Rod D.] Arizona State Univ, Mesa, AZ 85212 USA.<;>[McNamara, Danielle S.] Arizona State Univ, Inst Learning Sci, Dept Psychol, Tempe, AZ 85287 USA.	SELF-EFFICACY; DESIGN; METAANALYSIS; INSTRUCTION; RELEVANCE; KNOWLEDGE; REVISION; FEEDBACK; SKILLS; MODEL	Serious games; Game-based learning; Writing strategy instruction; ARCS model	ETR&D-EDUCATIONAL TECHNOLOGY RESEARCH AND DEVELOPMENT	Proske, A<;>Roscoe, RD<;>McNamara, DS	Aiken L.S, 1991, MULTIPLE REGRESSION<;>Bai HY, 2012, BRIT J EDUC TECHNOL, V43, P993, DOI 10.1111/j.1467-8535.2011.01269.x<;>Barab SA, 2010, EDUC RESEARCHER, V39, P525, DOI 10.3102/0013189X10386593<;>Bedwell WL, 2012, SIMULAT GAMING, V43, P729, DOI 10.1177/1046878112439444<;>Bizzocchi J., 2005, P DIGRA 2005 CHANG V<;>BUTLER DL, 1995, REV EDUC RES, V65, P245, DOI 10.2307/1170684<;>Cameron B., 2005,…			10.1007/s11423-014-9349-2	Article	1556-6501	antje.proske@tu-dresden.de	505			AP9QZ	ETR&D-EDUC TECH RES	ETR&D-Educ. Tech. Res. Dev.	English	64		233 SPRING ST, NEW YORK, NY 10013 USA	OCT	25	NEW YORK		J	SPRINGER		Proske, A (reprint author), Tech Univ Dresden, Zellescher Weg 17, D-01062 Dresden, Germany.	Education & Educational Research		17	2	58	62	5	Education & Educational Research	18	17	0	0	0	0	0
WOS:000337053100021	A Bayesian network to discover relationships between negative features in sport: a case study of teen players	The purpose of this paper is the study of relationships between negative psychological features in young competitive team players via a Bayesian network (BN). The BN let us describe in graphical terms the dependencies and conditional independencies between variables in a multivariate context, and therefore it let us analyze the relationships between the type of motivational climate and orientatio…	2014	Fuster-Parra, P.<;>Garcia-Mas, A.<;>Ponseti, F. J.<;>Palou, P.<;>Cruz, J.	[Fuster-Parra, P.] Univ Illes Balears, Dept Math & Comp Sci, Palma de Mallorca 07122, Balearic Island, Spain.<;>[Garcia-Mas, A.; Ponseti, F. J.; Palou, P.] Univ Illes Balears, Fac Psychol, Palma de Mallorca 07122, Balearic Island, Spain.<;>[Cruz, J.] Univ Autonoma Barcelona, Fac Psychol, E-08193 Barcelona, Spain.	PERCEIVED MOTIVATIONAL CLIMATE; PSYCHOMETRIC PROPERTIES; SELF-DETERMINATION; SPANISH VERSION; ANXIETY; ADAPTATION; KNOWLEDGE; INFERENCE; ELITE	Bayesian networks; Self-determination; Cheating; Ego motivational climate; Task motivational climate; Coaches	QUALITY & QUANTITY	Fuster-Parra, P<;>Garcia-Mas, A<;>Ponseti, FJ<;>Palou, P<;>Cruz, J	Balaguer I., 1997, REV PSICOL DEPORTE, V6, P41<;>Balaguer I, 2009, REV PSICOL DEPORTE, V18, P73<;>Buntine W, 1996, IEEE T KNOWL DATA EN, V8, P195, DOI 10.1109/69.494161<;>Butz CJ, 2009, INFORM SCIENCES, V179, P699, DOI 10.1016/j.ins.2008.10.036<;>Cheng J, 2002, ARTIF INTELL, V137, P43, DOI 10.1016/S0004-3702(02)00191-1<;>Chickering D. M., 2003, Journal of Machine Learning Research, V3, P507, DOI …			10.1007/s11135-013-9848-y	Article	1573-7845	pilar.fuster@uib.es	1491	Spanish Ministry of Science and InnovationMinistry of Science and Innovation, Spain (MICINN)Ministry of Education and Science, Spain [DEP2010-15561]	This study was partly financed by a grant from the Spanish Ministry of Science and Innovation (DEP2010-15561, DEPO subprogram).	AI7GK	QUAL QUANT	Qual. Quant.	English	53	Fuster-Parra, Pilar/0000-0003-2929-1625; Pere, Palou Sampol/0000-0002-3362-4675; Ponseti, Francisco J/0000-0002-9677-9471	VAN GODEWIJCKSTRAAT 30, 3311 GZ DORDRECHT, NETHERLANDS	MAY	19	DORDRECHT		J	SPRINGER	Fuster-Parra, Pilar/L-4662-2014; Pere, Palou Sampol/L-7123-2014; Cruz, jaume/L-3127-2014; Ponseti, Francisco J/H-2404-2013	Fuster-Parra, P (reprint author), Univ Illes Balears, Dept Math & Comp Sci, Carr Valldemossa Km 7-5, Palma de Mallorca 07122, Balearic Island, Spain.	Social Sciences - Other Topics; Mathematics		17	0	28	48	3	Social Sciences, Interdisciplinary; Statistics & Probability	17	17	0	0	0	0	0
WOS:000336798400004	An Interactive Game Approach for Improving Students' Learning Performance in Multi-Touch Game-Based Learning	This study, based on Taiwanese geographical concepts, develops a multi-touch interactive jigsaw puzzle (MIJP) to assist primary school students in solving geographical puzzles. The MIJP, which has multi-touch operating characteristics and provides two kinds of scaffolding tools, each with a different level of difficulty, can assist students in solving problems in the games and prevent them from f…	2014	Hung, Cheng-Yu<;>Kuo, Fang-O.<;>Sun, Jerry Chih-Yuan<;>Yu, Pao-Ta	[Hung, Cheng-Yu; Kuo, Fang-O.; Yu, Pao-Ta] Natl Chung Cheng Univ, Dept Comp Sci & Informat Engn, Chiayi, Taiwan.<;>[Kuo, Fang-O.] TaTung Inst Commerce & Technol, Dept Digital Media Design, Chiayi, Taiwan.<;>[Sun, Jerry Chih-Yuan] Natl Chiao Tung Univ, Inst Educ, Hsinchu, Taiwan.	MOTIVATION; EDUCATION; IMPACT	Multi-touch technology; scaffolding theory; digital-game based learning; human-computer interaction	IEEE TRANSACTIONS ON LEARNING TECHNOLOGIES	Hung, CY<;>Kuo, FO<;>Sun, JCY<;>Yu, PT	Admiraal W, 2011, COMPUT HUM BEHAV, V27, P1185, DOI 10.1016/j.chb.2010.12.013<;>Ardito C., 2010, P INT C ADV VIS INT, P75<;>Ardito C, 2013, EDUC TECHNOL SOC, V16, P44<;>Brom C, 2011, COMPUT EDUC, V57, P1971, DOI 10.1016/j.compedu.2011.04.007<;>Burguillo JC, 2010, COMPUT EDUC, V55, P566, DOI 10.1016/j.compedu.2010.02.018<;>Buxton B, 2007, MULTITOUCH SYSTEMS I<;>Cagiltay NE, 2007, BRIT J EDUC TECHN…			10.1109/TLT.2013.2294806	Article		hcy98p@cs.ccu.edu.tw; kfo@cs.ccu.edu.tw; csun@nctu.edu.tw; csipty@cs.ccu.edu.tw	37	National Science Council of the Republic of ChinaNational Science Council of Taiwan [NSC 102-2511-S-194-001, NSC 102-2511-S-194-005-MY3]	This work was supported in part by the National Science Council of the Republic of China under contract numbers NSC 102-2511-S-194-001 and NSC 102-2511-S-194-005-MY3. The author would like to thank the instructors and the students who participated in this study and acknowledge the contributions of Chiu, Tsung-Wei who supported this research study and provided valuable comments.	AI3XG	IEEE T LEARN TECHNOL	IEEE Trans. Learn. Technol.	English	47	Sun, Jerry Chih-Yuan/0000-0002-7892-4313; Hung, Cheng-Yu/0000-0002-6869-290X	10662 LOS VAQUEROS CIRCLE, PO BOX 3014, LOS ALAMITOS, CA 90720-1314 USA	JAN-MAR	7	LOS ALAMITOS		J	IEEE COMPUTER SOC	Sun, Jerry Chih-Yuan/C-5255-2009	Hung, CY (reprint author), Natl Chung Cheng Univ, Dept Comp Sci & Informat Engn, Chiayi, Taiwan.	Computer Science; Education & Educational Research		17	1	55	7	1	Computer Science, Interdisciplinary Applications; Education & Educational Research	17	17	0	0	0	0	0
WOS:000365671400005	Factors Affecting Students' Continued Usage Intention Toward Business Simulation Games: An Empirical Study	While the impact and value of simulation games have been investigated in the context of business and management education, few studies have investigated why students are willing to reuse the games or not. The main purpose of this study is to explore the determinants of students' continued usage intention for business simulation games in a higher education context based on the expectation-confirma…	2015	Liao, Yi-Wen<;>Huang, Yueh-Min<;>Wang, Yi-Shun	[Liao, Yi-Wen] Chia Nan Univ Pharm & Sci, Dept Informat Management, Tainan, Taiwan.<;>[Huang, Yueh-Min] Natl Cheng Kung Univ, Dept Engn Sci, Tainan 701, Taiwan.<;>[Wang, Yi-Shun] Natl Changhua Univ Educ, Dept Informat Management, Changhua 500, Taiwan.	MOTIVATED STRATEGIES; COLLEGE-STUDENTS; SYSTEMS SUCCESS; MODEL; SATISFACTION; ONLINE; ANTECEDENTS; ACCEPTANCE; PEOPLE; FLOW	business simulation games; expectation-confirmation theory; flow theory; motivation theory; continued usage intention	JOURNAL OF EDUCATIONAL COMPUTING RESEARCH	Liao, YW<;>Huang, YM<;>Wang, YS	Artino A. R., 2005, REV MOTIVATED STRATE<;>Au N, 2008, MIS QUART, V32, P43<;>Barab SA, 2009, J SCI EDUC TECHNOL, V18, P305, DOI 10.1007/s10956-009-9171-5<;>Begg M., 2005, INNOVATE J ONLINE ED, V1<;>Ben-Zvi T, 2010, DECIS SUPPORT SYST, V49, P61, DOI 10.1016/j.dss.2010.01.002<;>Bhattacherjee A, 2001, MIS QUART, V25, P351, DOI 10.2307/3250921<;>Bhattacherjee A, 2001, DECIS SUPPORT SYST, V32, P201, D…			10.1177/0735633115598751	Article	1541-4140	yswang@cc.ncue.edu.tw	283			CX4LE	J EDUC COMPUT RES	J. Educ. Comput. Res.	English	80	Wang, Yi-Shun/0000-0002-0161-5520	2455 TELLER RD, THOUSAND OAKS, CA 91320 USA	OCT	24	THOUSAND OAKS		J	SAGE PUBLICATIONS INC		Wang, YS (reprint author), Natl Changhua Univ Educ, Dept Informat Management, 2 Shi Da Rd, Changhua 500, Taiwan.	Education & Educational Research		14	6	52	53	2	Education & Educational Research	14	14	0	0	0	0	0
WOS:000351799600011	Visualisation of student learning model in serious games	Application of serious games in distance learning can raise quality of education and student satisfaction on a higher level. However, when student learns through game, his focus is moved from learning domain to different context of the game. This actually enables to achieve fun and learn at the same time. But this approach also makes harder for educators to track and analyse students learning pro…	2015	Minovic, Miroslav<;>Milovanovic, Milos<;>Sosevic, Uros<;>Conde Gonzalez, Miguel Angel	[Minovic, Miroslav; Milovanovic, Milos; Sosevic, Uros] Univ Belgrade, Fac Org Sci, Belgrade 11000, Serbia.<;>[Conde Gonzalez, Miguel Angel] Univ Leon, Sch Ind & Comp Sci Engn, E-24071 Leon, Spain.	ANALYTICS; KNOWLEDGE	Learning analytics; Data visualisation; Serious games	COMPUTERS IN HUMAN BEHAVIOR	Minovic, M<;>Milovanovic, M<;>Sosevic, U<;>Gonzalez, MAC	Ahn JW, 2009, INFORM VISUAL, V8, P167, DOI 10.1057/ivs.2009.12<;>Alkhalifa Eshaa M., 2009, ENCY DISTANCE LEARNI, P1541<;>Anderson LW, 2001, TAXONOMY LEARNING TE<;>Blikstein P., 2011, P 1 INT C LEARN AN K, P110, DOI DOI 10.1145/2090116.2090132<;>Bloom BS, 1956, TAXONOMY ED OBJECTIV, VI<;>BRUSILOVSKIY PL, 1994, J COMPUT SYS SC INT+, V32, P70<;>Colomo-Palacios R, 2014, INTERACT LEARN ENVIR, V22, P22…			10.1016/j.chb.2014.09.005	Article	1873-7692	miroslav.minovic@fon.bg.ac.rs; milos.milovano-vic@fon.bg.ac.rs; uros.sosevic@fon.bg.ac.rs; miguel.conde@unileon.es	107	Serbian Ministry of Education and Science [TR 32013]; EUEuropean Union (EU) [519141-LLP-1-2011-1-ES-KA3-KA3MP]	This research is partially funded by grants from the Serbian Ministry of Education and Science, contract nos. TR 32013 and EU funded, Lifelong Learning Programme, PROJECT NUMBER-519141-LLP-1-2011-1-ES-KA3-KA3MP.	CE4KN	COMPUT HUM BEHAV	Comput. Hum. Behav.	English	37	Conde, Miguel Angel/0000-0001-5881-7775	THE BOULEVARD, LANGFORD LANE, KIDLINGTON, OXFORD OX5 1GB, ENGLAND	JUN	10	OXFORD		J	PERGAMON-ELSEVIER SCIENCE LTD	Conde, Miguel Angel/L-3882-2014	Minovic, M (reprint author), Univ Belgrade, Fac Org Sci, Jove Ilica 154, Belgrade 11000, Serbia.	Psychology		14	0	43	47		Psychology, Multidisciplinary; Psychology, Experimental	14	14	0	0	0	0	0
WOS:000389389300005	Evaluation of affective embodied agents in an information literacy game	Digital game-based learning (DGBL) has become increasingly popular. With elements such as narratives, rewards, rules, and interactivity, DGBL can actively engage learners, stimulating desired learning outcomes. In an effort to increase its appeal, affective embodied agents (EAs) have been incorporated into DGBL as learning companions or instructors. However, claims about the efficacy of using aff…	2016	Guo, Yan Ru<;>Goh, Dion Hoe-Lian	[Guo, Yan Ru; Goh, Dion Hoe-Lian] Nanyang Technol Univ, Wee Kim Wee Sch Commun & Informat, 31 Nanyang Link, Singapore, Singapore.	ACCEPTANCE; TECHNOLOGY; ENJOYMENT; SCIENCE; MODEL	Affective embodied agent; Digital game-based learning; Educational games; Game evaluation; Information literacy education	COMPUTERS & EDUCATION	Guo, YR<;>Goh, DHL	Anderson R. E., 2008, INT HDB INFORM TECHN, P5, DOI DOI 10.1007/978-0-387-73315-9_1<;>Atkinson RK, 2002, J EDUC PSYCHOL, V94, P416, DOI 10.1037//0022-0663.94.2.416<;>Beck Donna, 2008, GAMING ACAD LIB COLL, P135<;>Bloom B, 1956, TAXONOMY ED OBJECTIV<;>Carlotto T., 2013, AN S BRAS INF ED<;>Charsky D, 2010, GAMES CULT, V5, P177, DOI 10.1177/1555412009354727<;>Chen CH, 2015, J COMPUT ASSIST LEAR, V31…			10.1016/j.compedu.2016.09.013	Article	1873-782X	W120030@ntu.edu.sg; ashlgoh@ntu.edu.sg	75			EE2BS	COMPUT EDUC	Comput. Educ.	English	48	Guo, Yanru/0000-0002-9534-1937	THE BOULEVARD, LANGFORD LANE, KIDLINGTON, OXFORD OX5 1GB, ENGLAND	DEC	17	OXFORD		J	PERGAMON-ELSEVIER SCIENCE LTD	Goh, Dion H/W-4444-2017	Guo, YR (reprint author), Nanyang Technol Univ, Wee Kim Wee Sch Commun & Informat, 31 Nanyang Link, Singapore, Singapore.	Computer Science; Education & Educational Research		11	3	54	103		Computer Science, Interdisciplinary Applications; Education & Educational Research	11	11	0	0	0	0	0
WOS:000384775200025	A gamified peer assessment model for on-line learning environments in a competitive context	Peer Assessment (PA) offers a powerful solution that helps teachers in online learning environments to correct essays by distributing the workload among students. Nevertheless, the quality of the results in PA depends on good, evaluations of reviewers. Thus, the main drawback for scaling up the use of PA is the presence of inadequate behaviours, such as being too harsh or too soft in the assessme…	2016	Tenorio, Thyago<;>Bittencourt, Ig Ibert<;>Isotani, Seiji<;>Pedro, Alan<;>Ospina, Patricia	[Tenorio, Thyago] Fed Univ Alagoas UFAL, Campus Arapiraca Polo Penedo,Av Beira Rio, BR-57200000 Penedo, AL, Brazil.<;>[Bittencourt, Ig Ibert; Pedro, Alan] Fed Univ Alagoas UFAL, Comp Inst, Campus AC Simoes, BR-57072970 Maceio, AL, Brazil.<;>[Isotani, Seiji] Univ Sao Paulo, Inst Math & Comp Sci, Ave Trabalhador Sao Carlense,400 Ctr, BR-13566590 Sao Carlos, SP, Brazil.<;>[Ospina, Patricia] Univ Fed…	SELF-ASSESSMENT; STUDENTS; IMPLEMENTATION; FEEDBACK	Gamified peer assessment model; Gamification; Competitive on-line learning environments; Modelling; Regression model; Experiments	COMPUTERS IN HUMAN BEHAVIOR	Tenorio, T<;>Bittencourt, II<;>Isotani, S<;>Pedro, A<;>Ospina, P	Andrade FRH, 2016, LECT NOTES COMPUT SC, V9684, P176, DOI 10.1007/978-3-319-39583-8_17<;>Boud D., 1999, ASSESS EVAL HIGH EDU, V24, P413, DOI [DOI 10.1080/0260293990240405, 10.1080/0260293990240405]<;>Cavalcanti S. R., 2008, THESIS<;>Chang CC, 2012, COMPUT EDUC, V58, P303, DOI 10.1016/j.compedu.2011.08.005<;>Chen CH, 2010, COMPUT EDUC, V55, P229, DOI 10.1016/j.compedu.2010.01.008<;>Cunha E, 2009, …			10.1016/j.chb.2016.06.049	Article	1873-7692	thyago.oliveira@penedo.ufal.br; ig.ibert@ic.ufal.br; sisotani@icmc.usp.br; alanpedro@ic.ufal.br; patespipa@de.ufpe.br	263	Brazilian institution: Fundacao de Amparo a Pesquisa do Estado de Alagoas (FAPEAL); Brazilian institution: Coordenacao de Aperfeicoamento de Pessoal de Nivel Superior (CAPES)CAPES [20130603-002-0040]	This work has been supported by the Brazilian institutions: Fundacao de Amparo a Pesquisa do Estado de Alagoas (FAPEAL) and Coordenacao de Aperfeicoamento de Pessoal de Nivel Superior (CAPES) (grant number: 20130603-002-0040). We also thank MeuTutor company.	DY0GL	COMPUT HUM BEHAV	Comput. Hum. Behav.	English	52	Isotani, Seiji/0000-0003-1574-0784; Tenorio, Thyago/0000-0003-0849-8811; Bittencourt, Ig Ibert/0000-0001-5676-2280	THE BOULEVARD, LANGFORD LANE, KIDLINGTON, OXFORD OX5 1GB, ENGLAND	NOV	17	OXFORD		J	PERGAMON-ELSEVIER SCIENCE LTD	Isotani, Seiji/A-1651-2010; Tenorio, Thyago/C-2127-2015	Tenorio, T (reprint author), Fed Univ Alagoas UFAL, Campus Arapiraca Polo Penedo,Av Beira Rio, BR-57200000 Penedo, AL, Brazil.	Psychology		11	1	54	64		Psychology, Multidisciplinary; Psychology, Experimental	11	11	0	0	0	0	0
WOS:000382112500027	The effects of students' motivation, cognitive load and learning anxiety in gamification software engineering education: a structural equation modeling study	Past research has proven the significant effects of game-based learning on learning motivation and academic performance, and described the key factors in game-based design. Nonetheless, research on the correlations among learning motivation, cognitive load, learning anxiety and academic performance in gamified learning environments has been minimal. This study, therefore, aims to develop a Gamifi…	2016	Su, Chung-Ho	[Su, Chung-Ho] Shu Te Univ, Dept Animat & Game Design, Kaohsiung, Taiwan.	ROLE-PLAYING GAMES; MATHEMATICS ANXIETY; INSTRUCTIONAL-DESIGN; INTRINSIC MOTIVATION; USER ACCEPTANCE; PERCEIVED EASE; MATH ANXIETY; STRATEGIES; ENVIRONMENTS; SYSTEM	Gamification; Learning motivation; Cognitive load; Academic performance; Learning anxiety; Software engineering education	MULTIMEDIA TOOLS AND APPLICATIONS	Su, CH	ALAVI M, 1994, MIS QUART, V18, P159, DOI 10.2307/249763<;>Ang CS, 2007, INTERACT COMPUT, V19, P167, DOI 10.1016/j.intcom.2006.08.006<;>Asgari M., 2005, DIG GAM RES C DIGRA<;>ASHCRAFT MH, 1994, COGNITION EMOTION, V8, P97, DOI 10.1080/02699939408408931<;>Bagozzi R.P., 1988, J ACAD MARKET SCI, V16, P74, DOI [DOI 10.1007/BF02723327, 10.1007/BF02723327]<;>Bekdemir M, 2010, EDUC STUD MATH, V75, P311, D…			10.1007/s11042-015-2799-7	Article	1573-7721	mic6033@stu.edu.tw	10036	National Science Council of the Republic of ChinaNational Science Council of Taiwan [NSC 104-2410-H-366 -003 -, NSC 104-2622-H-366 -001 -CC3]	This study is supported in part by the National Science Council of the Republic of China under contract numbers NSC 104-2410-H-366 -003 - and NSC 104-2622-H-366 -001 -CC3.	DU3LO	MULTIMED TOOLS APPL	Multimed. Tools Appl.	English	91		VAN GODEWIJCKSTRAAT 30, 3311 GZ DORDRECHT, NETHERLANDS	AUG	24	DORDRECHT		J	SPRINGER		Su, CH (reprint author), Shu Te Univ, Dept Animat & Game Design, Kaohsiung, Taiwan.	Computer Science; Engineering		11	15	118	75	16	Computer Science, Information Systems; Computer Science, Software Engineering; Computer Science, Theory & Methods; Engineering, Electrical & Electronic	12	11	0	0	0	0	0
WOS:000376909700004	The Relationship Between Engagement and Neurophysiological Measures of Attention in Motion-Controlled Video Games: A Randomized Controlled Trial	Background: Video games and virtual environments continue to be the subject of research in health sciences for their capacity to augment practice through user engagement. Creating game mechanics that increase user engagement may have indirect benefits on learning (ie, engaged learners are likely to practice more) and may also have direct benefits on learning (ie, for a fixed amount of practice, e…	2016	Leiker, Amber M.<;>Miller, Matthew<;>Brewer, Lauren<;>Nelson, Monica<;>Siow, Maria<;>Lohse, Keith	[Leiker, Amber M.; Miller, Matthew; Brewer, Lauren; Nelson, Monica; Siow, Maria] Auburn Univ, Auburn, AL 36849 USA.<;>[Lohse, Keith] Auburn Univ, Sch Kinesiolgy, Rehabil Informat Lab, 301 Wire Rd, Auburn, AL 36849 USA.	EVENT-RELATED POTENTIALS	games; engagement; motivation; eP3a; Kinect; exergame	JMIR SERIOUS GAMES	Leiker, AM<;>Miller, M<;>Brewer, L<;>Nelson, M<;>Siow, M<;>Lohse, K	Brown EVD, 2015, DISABIL HEALTH J, V8, P507, DOI 10.1016/j.dhjo.2015.03.007<;>Clayson PE, 2013, PSYCHOPHYSIOLOGY, V50, P174, DOI 10.1111/psyp.12001<;>Dyke FB, 2015, INT J PSYCHOPHYSIOL, V95, P56, DOI 10.1016/j.ijpsycho.2014.12.008<;>Faul F, 2007, BEHAV RES METHODS, V39, P175, DOI 10.3758/BF03193146<;>Hunicke R., 2004, P AAAI WORK CHAL GAM, V4, P1<;>Levac D, 2015, PHYS THER, V95, P426, DOI 10.2522…			10.2196/games.5460	Article		rehabinformatics@gmail.com	U70			DN2RC	JMIR SERIOUS GAMES	JMIR Serious Games	English	20	Lohse, Keith/0000-0002-7643-3887; Siow, Maria/0000-0001-8984-1604; Nelson, Monica/0000-0001-9774-5321	59 WINNERS CIRCLE, TORONTO, ON M4L 3Y7, CANADA	JAN-JUN	11	TORONTO	27103052	J	JMIR PUBLICATIONS, INC		Lohse, K (reprint author), Auburn Univ, Sch Kinesiolgy, Rehabil Informat Lab, 301 Wire Rd, Auburn, AL 36849 USA.	Medical Informatics		11	1	8	4	1	Medical Informatics	11	11	0	0	0	0	0
WOS:000325600400041	Students' attitudes toward playing games and using games in education: Comparing Scotland and the Netherlands	Games-based learning has captured the interest of educationalists and industrialists who seek to exploit the characteristics of computer games as they are perceived by some to be a potentially effective approach for teaching and learning. Despite this interest in using games-based learning there is a dearth of empirical evidence supporting the validity of the approach covering the wider context o…	2013	Hainey, Thomas<;>Westera, Wim<;>Connolly, Thomas M.<;>Boyle, Liz<;>Baxter, Gavin<;>Beeby, Richard B.<;>Soflano, Mario	[Hainey, Thomas; Connolly, Thomas M.; Boyle, Liz; Baxter, Gavin; Beeby, Richard B.; Soflano, Mario] Univ West Scotland, Paisley, Renfrew, Scotland.<;>[Westera, Wim] Open Univ Netherlands, Amsterdam, Netherlands.	VIOLENT VIDEO GAMES; GENDER-DIFFERENCES; COMPUTER GAMES; SERIOUS GAMES; MOTIVATIONS	Computer games; Empirical evidence; Motivations; Comparative study; Education	COMPUTERS & EDUCATION	Hainey, T<;>Westera, W<;>Connolly, TM<;>Boyle, L<;>Baxter, G<;>Beeby, RB<;>Soflano, M	Aldrich C, 2004, SIMULATIONS FUTURE L<;>Anderson CA, 2004, J ADOLESCENCE, V27, P113, DOI 10.1016/j.adolescence.2003.10.009<;>Anderson CA, 2001, PSYCHOL SCI, V12, P353, DOI 10.1111/1467-9280.00366<;>BAUMEISTER RF, 1990, ONT SYMP P, V6, P259<;>Bekebrede G, 2011, COMPUT EDUC, V57, P1521, DOI 10.1016/j.compedu.2011.02.010<;>Chou C, 2007, COMPUT HUM BEHAV, V23, P812, DOI 10.1016/j.chb.2004.11.011<;>Co…			10.1016/j.compedu.2013.07.023	Article	1873-782X	thomas.hainey@uws.ac.uk; wim.westera@ou.nl; thomas.connolly@uws.ac.uk; gavin.baxter@uws.ac.uk	484	EUEuropean Union (EU) [258169]	This work has been co-funded by the EU under the FP7, in the Games and Learning Alliance (GaLA) Network of Excellence, Grant Agreement nr. 258169.	233WO	COMPUT EDUC	Comput. Educ.	English	42		THE BOULEVARD, LANGFORD LANE, KIDLINGTON, OXFORD OX5 1GB, ENGLAND	NOV	11	OXFORD		J	PERGAMON-ELSEVIER SCIENCE LTD		Hainey, T (reprint author), Univ West Scotland, Paisley, Renfrew, Scotland.	Computer Science; Education & Educational Research		19	2	95	69		Computer Science, Interdisciplinary Applications; Education & Educational Research	20	19	0	0	0	0	0
WOS:000245986000008	Blending video games with learning: Issues and challenges with classroom implementations in the Turkish context	The research design for this study focuses on examining the core issues and challenges when video games are used in the classroom. For this purpose three naturalistic contexts in Turkey were examined in which educational video games were used as the basis for teaching units on world continents and countries, first aid, and basic computer hardware and peripherals, in primary, secondary and higher …	2007	Tuzun, Hakan	Hacettepe Univ, Dept Comp Educ & Instruct Technol, TR-06800 Beytepe, Turkey.	DESIGN; ICT		BRITISH JOURNAL OF EDUCATIONAL TECHNOLOGY	Tuzun, H	Allery LA, 2004, MED TEACH, V26, P504, DOI 10.1080/01421590412331285423<;>Barab S, 2005, ETR&D-EDUC TECH RES, V53, P86, DOI 10.1007/BF02504859<;>Barab S, 2004, J LEARN SCI, V13, P1, DOI 10.1207/s15327809jls1301_1<;>BAUCHOT M. L., 1984, FISHES NE ATLANTIC M, VI, P1<;>Brett P, 2005, BRIT J EDUC TECHNOL, V36, P281, DOI 10.1111/j.1467-8535.2005.00457.x<;>Brown A. L., 1992, J LEARN SCI, V2, P141, DOI …			10.1111/j.1467-8535.2007.00710.x	Article	1467-8535	htuzun@hacettepe.edu.tr	477			161AF	BRIT J EDUC TECHNOL	Br. J. Educ. Technol.	English	36	Tuzun, Hakan/0000-0003-1153-5556	111 RIVER ST, HOBOKEN 07030-5774, NJ USA	MAY	13	HOBOKEN		J	WILEY-BLACKWELL	Tuzun, Hakan/A-9833-2008	Tuzun, H (reprint author), Hacettepe Univ, Bilgisayar Ogretim Teknol Egitimi Bolumu, TR-06800 Beytepe, Turkey.	Education & Educational Research		35	0	14	38	3	Education & Educational Research	35	35	0	0	0	0	0
WOS:000333492500003	Improving arithmetic skills through gameplay: Assessment of the effectiveness of an educational game in terms of cognitive and affective learning outcomes	The present study assesses the effectiveness of a commercial educational math game for improving the arithmetic skills of children. Eighty-eight second graders were randomly assigned to one of three groups: a 'gaming group' which was instructed to play through the entire commercial game 'Monkey Tales', a group which was instructed to complete math exercises on paper and a control group that that …	2014	Castellar, Elena Nunez<;>Van Looy, Jan<;>Szmalec, Arnaud<;>de Marez, Lieven	[Castellar, Elena Nunez; Van Looy, Jan; de Marez, Lieven] Univ Ghent, Dept Commun Sci, iMinds MICT, B-9000 Ghent, Belgium.<;>[Szmalec, Arnaud] Catholic Univ Louvain, Psychol Sci Res Inst, Louvain, Belgium.		Arithmetic training; Mental calculation; Educational game; Effectiveness; Cognitive learning outcome; Affective learning outcome	INFORMATION SCIENCES	Castellar, EN<;>Van Looy, J<;>Szmalec, A<;>de Marez, L	A. American Psychiatric D.-I. American Psychiatric Association, 2000, TASK FORC DIAGN STAT<;>BANDURA A, 1983, J PERS SOC PSYCHOL, V45, P464, DOI 10.1037/0022-3514.45.2.464<;>de Freitas S., 2006, LEARNING IMMERSIVE W<;>Elson M, 2009, CORTEX COMPUTER AIDE<;>Field A., 2000, DISCOVERING STAT USI<;>Garris R., 2002, Simulation & Gaming, V33, P441, DOI 10.1177/1046878102238607<;>Ke FF, 2008, COMPUT EDUC…			10.1016/j.ins.2013.09.030	Article	1872-6291	elenapatricia.nunezcastellar@ugent.be	31	iMinds; Flemish Government	This work was performed in the context of the IBBT Games at School project, which is cofunded by iMinds, a research institute founded by the Flemish Government. We thank Vicky Vermeulen and Nic Pappijn (Die Keure) the for their support with the materials and information about the educational game and Anissa All for helping us contacting the schools.	AD8BW	INFORM SCIENCES	Inf. Sci.	English	26	De Marez, Lieven/0000-0001-7716-4079; Van Looy, Jan/0000-0002-2498-7028	360 PARK AVE SOUTH, NEW YORK, NY 10010-1710 USA	APR 20	13	NEW YORK		J	ELSEVIER SCIENCE INC	; Van Looy, Jan/A-5354-2016	Castellar, EN (reprint author), Univ Ghent, Dept Commun Sci, Korte Meer 7-9-11, B-9000 Ghent, Belgium.	Computer Science		16	2	28	264		Computer Science, Information Systems	16	16	0	0	0	0	0
WOS:000331878900009	Anatomy Adventure: A Board Game for Enhancing Understanding of Anatomy	Certain negative factors such as fear, loss of concentration and interest in the course, lack of confidence, and undue stress have been associated with the study of anatomy. These are factors most often provoked by the unusually large curriculum, nature of the course, and the psychosocial impact of dissection. As a palliative measure, Anatomy Adventure, a board game on anatomy was designed to red…	2014	Anyanwu, Emeka G.	[Anyanwu, Emeka G.] Univ Nigeria, Dept Anat, Coll Med, Enugu, Nigeria.	MEDICAL-STUDENTS PERCEPTIONS; EDUCATIONAL GAMES; GASTROINTESTINAL PHYSIOLOGY; GROSS-ANATOMY; CURRICULUM; HEALTH; KNOWLEDGE; TRIAL; CARD	gross anatomy education; medical education; educational gaming; board games; anatomy reviews; learning styles; educational intervention	ANATOMICAL SCIENCES EDUCATION	Anyanwu, EG	Akl EA, 2010, MED TEACH, V32, P16, DOI 10.3109/01421590903473969<;>Bailey CM, 1999, ADV PHYSIOL EDUC, V21, pS1<;>Banas JA, 2011, COMMUN EDUC, V60, P115, DOI 10.1080/03634523.2010.496867<;>Bartfay W J, 1994, West J Nurs Res, V16, P438, DOI 10.1177/019394599401600408<;>Beylefeld AA, 2007, MED TEACH, V29, P933, DOI 10.1080/01421590701601550<;>Blakely G, 2009, J ADV NURS, V65, P259, DOI 10.1111/j.136…			10.1002/ase.1389	Article	1935-9780	anyanwugemeks@yahoo.com	160			AB6DX	ANAT SCI EDUC	Anat. Sci. Educ.	English	56		111 RIVER ST, HOBOKEN 07030-5774, NJ USA	MAR	8	HOBOKEN	23878076	J	WILEY		Anyanwu, EG (reprint author), Univ Nigeria, Dept Anat, Enugu Campus, Enugu, Nigeria.	Education & Educational Research		16	0	37	7	2	Education, Scientific Disciplines	16	16	0	0	0	0	0
WOS:000330090900001	Digital educational game value hierarchy from a learners' perspective	Although much research in the past has pointed out that SimCity offers many learning opportunities, few have focused on how these were derived from game attributes and the personal value they offered. In this research, the means-end chain theory and ladder interview were chosen as the approach to explore the structure of SimCity's game attribute - learning effect - terminal value chain from learn…	2014	Lin, Hong-Wen<;>Lin, Yu-Ling	[Lin, Hong-Wen] Natl Taiwan Univ Sci & Technol, Dept Business Adm, Taipei 106, Taiwan.<;>[Lin, Yu-Ling] Natl Chin Yi Univ Technol, Dept Business Adm, Taichung 41170, Taiwan.	MEANS-END-CHAIN; VIDEO GAMES; LADDERING TECHNIQUE; COMPUTER; CREATIVITY; DESIGN; STUDENTS; OPPORTUNITIES; TEACHERS; CHILDREN	Digital game-based learning; Media in education; Simulation games; Means-end chains theory	COMPUTERS IN HUMAN BEHAVIOR	Lin, HW<;>Lin, YL	Adams PC, 1998, J GEOGR, V97, P47, DOI 10.1080/00221349808978827<;>Adobor H, 2006, J MANAG DEV, V25, P151, DOI 10.1108/02621710610645135<;>Aldrich C, 2004, SIMULATIONS FUTURE L<;>Alessi S. M., 2001, MULTIMEDIA LEARNING<;>[Anonymous], 2012, AMB INS REG REP 2011<;>Babb KA, 2009, COMPUT EDUC, V52, P868, DOI 10.1016/j.compedu.2008.12.009<;>Barrena R, 2009, FOOD QUAL PREFER, V20, P144, DOI 10.1016/j.f…			10.1016/j.chb.2013.07.034	Article	1873-7692	woodylin34@hotmail.com; yllin2@ms27.hinet.net	12			295BF	COMPUT HUM BEHAV	Comput. Hum. Behav.	English	107		THE BOULEVARD, LANGFORD LANE, KIDLINGTON, OXFORD OX5 1GB, ENGLAND	JAN	12	OXFORD		J	PERGAMON-ELSEVIER SCIENCE LTD		Lin, YL (reprint author), Natl Chin Yi Univ Technol, Dept Business Adm, 57,Sec 2,Zhongshan Rd, Taichung 41170, Taiwan.	Psychology		16	0	60	30		Psychology, Multidisciplinary; Psychology, Experimental	16	16	0	0	0	0	0
WOS:000409287600011	Digital games-based learning for children with dyslexia: A social constructivist perspective on engagement and learning during group game-play	Taking a process-orientated, social constructivist lens, we examine the case of a digital game called Words Matter. The game was designed for children with dyslexia and was informed by principles from casual games and evidence-based practice from special education. Focusing on the game play of two groups of children, we employ a systematic thematic analytic approach on videos of children's verbal…	2017	Vasalou, Asimina<;>Khaled, Rilla<;>Holmes, Wayne<;>Gooch, Daniel	[Vasalou, Asimina] UCL Inst Educ, UCL Knowledge Lab, London, England.<;>[Khaled, Rilla] Concordia Univ, Montreal, PQ, Canada.<;>[Holmes, Wayne] Open Univ, Inst Educ Technol, Milton Keynes, Bucks, England.<;>[Gooch, Daniel] Open Univ, Dept Comp & Commun, Milton Keynes, Bucks, England.	COMPUTER GAMES; TEACHERS	Social interaction; Game design; Digital games-based learning; Dyslexia; engagement	COMPUTERS & EDUCATION	Vasalou, A<;>Khaled, R<;>Holmes, W<;>Gooch, D	Annetta LA, 2009, COMPUT EDUC, V53, P74, DOI 10.1016/j.compedu.2008.12.020<;>Barab S., 2009, J LEARN SCI, V13, P1<;>Blum kulka S., 2010, INT ENCY ED<;>Bramley W., 2004, UNITS SOUND 1 2 3<;>Braun V, 2013, QUALITATIVE RES PSYC, V3, P77, DOI DOI 10.1191/1478088706QP0630A<;>Brooks G., 2007, WHAT WORKS PUPILS LI<;>Buckingham D., 2004, ED COMMUNICATION INF, V4, P271, DOI [10.1080/1463631042000288282, D…			10.1016/j.compedu.2017.06.009	Article	1873-782X	a.vasalou@ucl.ac.uk; rilla.khaled@concordia.ca; wayne.holmes@open.ac.uk; daniel.gooch@open.ac.uk	192	ILearnRW [318803]; FP7 ICT EU project; iRead H Innovation Action EU Project [731724]	This work was funded by the ILearnRW (project no: 318803) FP7 ICT EU project and iRead (project no: 731724) H2020 Innovation Action EU Project.	FF8SH	COMPUT EDUC	Comput. Educ.	English	62	Holmes, Wayne/0000-0002-8352-1594; Gooch, Daniel/0000-0003-1936-3103; Vasalou, Asimina/0000-0002-3176-7672	THE BOULEVARD, LANGFORD LANE, KIDLINGTON, OXFORD OX5 1GB, ENGLAND	NOV	18	OXFORD		J	PERGAMON-ELSEVIER SCIENCE LTD	Holmes, Wayne/J-8833-2019	Vasalou, A (reprint author), UCL Inst Educ, UCL Knowledge Lab, London, England.	Computer Science; Education & Educational Research		9	10	79	114		Computer Science, Interdisciplinary Applications; Education & Educational Research	9	8	0	0	0	0	0
WOS:000395431100004	Game-based assessment: investigating the impact on test anxiety and exam performance	The aim of this study is to assess the impact of a 3D educational computer game on students' test anxiety and exam performance when used in evaluative situations as compared to the traditional method of examination. The participants of the study were students in tertiary education who were examined using game-based assessment and traditional assessment in a 2x2 cross-over design. The game was fle…	2017	Mavridis, A.<;>Tsiatsos, T.	[Mavridis, A.; Tsiatsos, T.] Aristotle Univ Thessaloniki, Dept Informat, Multimedia Lab, POB 114, Thessaloniki 54124, Greece.	ACHIEVEMENTS; DISTINCTION; EXPERIENCE; FLOW	exam performance; game-based assessment; game-based learning; test anxiety	JOURNAL OF COMPUTER ASSISTED LEARNING	Mavridis, A<;>Tsiatsos, T	Apostolidis H., 2014, RES E LEARNING ICT E, P277<;>BARON RM, 1986, J PERS SOC PSYCHOL, V51, P1173, DOI 10.1037/0022-3514.51.6.1173<;>Barzilai S, 2014, COMPUT EDUC, V70, P65, DOI 10.1016/j.compedu.2013.08.003<;>Brown E., 2004, CHI 04 HUM FACT COMP, P1297, DOI [10.1145/985921.986048, DOI 10.1145/985921.986048]<;>Cassady JC, 2002, CONTEMP EDUC PSYCHOL, V27, P270, DOI 10.1006/ceps.2001.1094<;>Chang K…			10.1111/jcal.12170	Article	1365-2729	tsiatsos@csd.auth.gr	150			EM6OD	J COMPUT ASSIST LEAR	J. Comput. Assist. Learn.	English	52	Tsiatsos, Thrasyvoulos/0000-0002-4946-9585	111 RIVER ST, HOBOKEN 07030-5774, NJ USA	APR	14	HOBOKEN		J	WILEY	Tsiatsos, Thrasyvoulos/W-5386-2019	Tsiatsos, T (reprint author), Aristotle Univ Thessaloniki, Dept Informat, Multimedia Lab, POB 114, Thessaloniki 54124, Greece.	Education & Educational Research		9	3	28	33	2	Education & Educational Research	9	8	0	0	0	0	0
WOS:000317526500008	Play to Learn, Learn to Play: Language Learning through Gaming Culture	Many researchers have investigated learning through playing games. However, after playing games, players often go online to establish and participate in the online community where they enrich their game experiences, discuss game-related issues, and create fan-fictions, screenshots, or scenarios. Although these emerging activities are an essential part of gaming culture, they have not attracted mu…	2013	Ryu, Dongwan	SUNY Albany, Albany, NY 12222 USA.	GAMES; 2ND-LANGUAGE; COMMUNITIES	gaming culture; beyond-game culture; ecological perspectives; activity theories; a multiple-case study; computer-mediated communication	RECALL	Ryu, D	ANDROUTSOPOULOS J, 2008, LANGUAGE INTERNET, P5<;>Ang CS, 2010, GAMES CULT, V5, P354, DOI 10.1177/1555412009360411<;>Arnseth H. C., 2006, GAME STUDIES, V6<;>Bampton R., 2002, FORUM QUALITATIVE SO, V3<;>Baran B, 2010, EDUC TECHNOL SOC, V13, P155<;>Blin F., 2004, ReCALL, V16, P377, DOI 10.1017/S0958344004000928<;>Boellstorff Tom, 2006, GAMES CULT, V1, P29, DOI DOI 10.1177/1555412005281620<;>Canagara…			10.1017/S0958344013000050	Article	1474-0109	4linguafranca@gmail.com	301			125GB	RECALL	ReCALL	English	49		EDINBURGH BLDG, SHAFTESBURY RD, CB2 8RU CAMBRIDGE, ENGLAND	MAY	16	CAMBRIDGE		J	CAMBRIDGE UNIV PRESS		Ryu, D (reprint author), SUNY Albany, Albany, NY 12222 USA.	Education & Educational Research; Linguistics		19	4	74	25		Education & Educational Research; Linguistics; Language & Linguistics	19	18	0	0	0	0	0
WOS:000292031700026	Learning from games: Does collaboration help?	This paper examines whether people benefit more from playing a commercial off-the-shelf game in pairs rather than in solitary mode. The basic idea behind this didactic method is that there is a serious risk that solitary game play yields insufficient articulation and explanation for learning to take place. Participants in the experimental condition played a strategy game in collaborative mode (pa…	2011	van der Meij, Hans<;>Albers, Eefje<;>Leemkuil, Henny	[van der Meij, Hans; Leemkuil, Henny] Univ Twente, Dept Instruct Technol, NL-7500 AE Enschede, Overijssel, Netherlands.<;>[Albers, Eefje] Bright Alley Utrecht, Utrecht, Netherlands.	SELECTION		BRITISH JOURNAL OF EDUCATIONAL TECHNOLOGY	van der Meij, H<;>Albers, E<;>Leemkuil, H	Cameron B., 2005, J INTERACTIVE LEARNI, V16, P243<;>COHEN EG, 1994, REV EDUC RES, V64, P1, DOI 10.3102/00346543064001001<;>Corbalan G, 2009, LEARN INSTR, V19, P455, DOI 10.1016/j.learninstruc.2008.07.002<;>Csikszentmihalyi M., 1990, FLOW PSYCHOL OPTIMAL<;>DAWES L, 2001, COMPUTER GAMES ED PR<;>Dillenbourg P., 1995, LEARNING HUMANS MACH, P189, DOI DOI 10.1007/978-1-4020-9827-7_1<;>Dondi C, 2007, BR…			10.1111/j.1467-8535.2010.01067.x	Article	1467-8535	H.vanderMeij@utwente.nl	664			782SP	BRIT J EDUC TECHNOL	Br. J. Educ. Technol.	English	35		111 RIVER ST, HOBOKEN 07030-5774, NJ USA	JUL	10	HOBOKEN		J	WILEY		van der Meij, H (reprint author), Univ Twente, Dept Instruct Technol, POB 217, NL-7500 AE Enschede, Overijssel, Netherlands.	Education & Educational Research		23	0	21	42	4	Education & Educational Research	24	23	0	0	0	0	0
WOS:000270086800005	Alternative goal structures for computer game-based learning	This field study investigated the application of cooperative, competitive, and individualistic goal structures in classroom use of computer math games and its impact on students' math performance and math learning attitudes. One hundred and sixty 5th-grade students were recruited and randomly assigned to Teams-Games-Tournament cooperative gaming, interpersonal competitive gaming, individualistic …	2008	Ke, Fengfeng	Univ New Mexico, Coll Educ, Org Learning & Instruct Technol Program, Albuquerque, NM 87131 USA.	INTRINSIC MOTIVATION; ASSISTED-INSTRUCTION; ENVIRONMENTS; PERFORMANCE; MICROWORLDS; COMPETITION; ENGAGEMENT; KNOWLEDGE; OUTCOMES; DESIGNS	Cooperative learning; Instructional gaming; Teams-Games-Tournament	INTERNATIONAL JOURNAL OF COMPUTER-SUPPORTED COLLABORATIVE LEARNING	Ke, FF	Bahr C. M., 1989, Computers in the Schools, V6, P87<;>BENARI M, 2001, SCI EDUC, V10, P477<;>BOSSERT ST, 1988, REV RES EDUC, V15, P225<;>Bozionelos N, 2004, INT J HUM-COMPUT ST, V61, P725, DOI 10.1016/j.ijhcs.2004.07.001<;>Cavalier JC, 1998, ETR&D-EDUC TECH RES, V46, P5, DOI 10.1007/BF02299826<;>Csikszentmihalyi M., 1990, FLOW PSYCHOL OPTIMAL<;>Deci EL, 1999, PSYCHOL BULL, V125, P627, DOI 10.1037/…	8th International Conference on Computer Supported Collaborative Learning (CSCL2009)	JUN 08-13, 2009	10.1007/s11412-008-9048-2	Article; Proceedings Paper	1556-1615	fke@unm.edu	445			497TY	INT J COMP-SUPP COLL	Int. J. Comp.-Support. Collab. Learn.	English	60		233 SPRING ST, NEW YORK, NY 10013 USA	DEC	17	NEW YORK		J	SPRINGER		Ke, FF (reprint author), Univ New Mexico, Coll Educ, Org Learning & Instruct Technol Program, 388 Hokona Hall,MSC05 3040, Albuquerque, NM 87131 USA.	Education & Educational Research; Information Science & Library Science	Int Soc Learning Sci	30	0	33	3	4	Education & Educational Research; Information Science & Library Science	30	30	0	0	0	0	0
WOS:000337103200014	Using Instructional Pervasive Game for School Children's Cultural Learning	In the past ten years, mobile learning (m-learning) has created a new learning environment that enables learners, through active learning aids. Instructional pervasive gaming (IPG) seems to be an innovative way introduced to enhance m-learning. This study employed a theoretical IPG model to construct a cultural-based pervasive game. Individual and collaborative learning methods, learning effectiv…	2014	Chen, Cheng-Ping<;>Shih, Ju-Ling<;>Ma, Yi-Chun	[Chen, Cheng-Ping; Shih, Ju-Ling; Ma, Yi-Chun] Natl Univ Tainan, Dept Informat & Learning Technol, Tainan, Taiwan.	EDUCATION	Instructional pervasive game; Mobile learning; Cultural learning; School children	EDUCATIONAL TECHNOLOGY & SOCIETY	Chen, CP<;>Shih, JL<;>Ma, YC	Anokwa Y, 2009, COMPUTER, V42, P97, DOI 10.1109/MC.2009.328<;>Axtell J., 2001, HIST TEACHER, V34, P433<;>Benford S, 2005, COMMUN ACM, V48, P54, DOI 10.1145/1047671.1047704<;>Chavez D. J., 2004, M HAW INT C SOC SCI<;>Chen C. P., 2011, P 10 WORLD C MOB CON, P40<;>Chen W. K., 2009, THESIS NATL TAINAN U<;>Collingwood R. G., IDEA HIST<;>Corey SH, 2010, J URBAN HIST, V36, P28, DOI 10.1177/0096144209349…				Article	1436-4522	chenjp0820@gmail.com; juling450@gmail.com; cherrisma1027@gmail.com	182			AI7TV	EDUC TECHNOL SOC	Educ. Technol. Soc.	English	27		129, SEC 1, HEPING E RD, EDUCATION BUILDING, RM 611, TAIPEI, 10644, TAIWAN	APR	14	TAIPEI		J	NATL TAIWAN NORMAL UNIV, TAIWAN		Shih, JL (reprint author), Natl Univ Tainan, Dept Informat & Learning Technol, 33,Sec 2,Shu Lin St, Tainan, Taiwan.	Education & Educational Research		15	0	20	17	2	Education & Educational Research	15	15	0	0	0	0	0
WOS:000378952300036	An instrument to build a gamer clustering framework according to gaming preferences and habits	In the era of digital gaming, there is a pressing need to better understand how people's gaming preferences and habits affect behavior and can inform educational game design. However, instruments available for such endeavor are rather informal and limited, lack proper evaluation, and often yield results that are hard to interpret. In this paper we present the design and preliminary validation (in…	2016	Manero, Borja<;>Torrente, Javier<;>Freire, Manuel<;>Fernandez-Manjon, Baltasar	[Manero, Borja] Harvard Univ, Cambridge, MA 02138 USA.<;>[Torrente, Javier] UCL, London, England.<;>[Manero, Borja; Freire, Manuel; Fernandez-Manjon, Baltasar] Univ Complutense Madrid, Madrid, Spain.	STUDENTS LEARNING-PERFORMANCE; VIDEO GAMES; GENDER-DIFFERENCES; SCHOOL; PLAY	Educational games; Classification of gamers; Gaming preferences and habits; Instruments for serious games; Applied games	COMPUTERS IN HUMAN BEHAVIOR	Manero, B<;>Torrente, J<;>Freire, M<;>Fernandez-Manjon, B	Adams Ernest, 2003, A ROLLINGS E ADAMS G<;>Adams Ernest, 2010, FUNDAMENTALS GAME DE<;>Apperley TH, 2006, SIMULAT GAMING, V37, P6, DOI 10.1177/1046878105282278<;>Bartle R, 1996, J MUD RES, V1, P1, DOI DOI 10.1007/S00256-004-0875-6<;>Bateman C., 2011, P DIGRA<;>Bateman C., 2006, 21 CENTURY GAME DESI<;>Bavelier D, 2011, NAT REV NEUROSCI, V12, P763, DOI 10.1038/nrn3135<;>BLAIR E, 1987, J CONSUM RES, …			10.1016/j.chb.2016.03.085	Article	1873-7692	maneroiglesias@fas.harvard.edu; j.torrente@ucl.ac.uk; manuel.freire@fdi.ucm.es; balta@fdi.ucm.es	363	Regional Government of Madrid [eMadrid S2013/ICE-2715]; Complutense University of Madrid [GR3/14-921340]; Ministry of Education [TIN2013-46149-C2-1-R]; RIURE Network [CYTED 513RT0471]; European CommissionEuropean Commission Joint Research Centre [RAGE H2020-ICT-2014-1-644187, BEACONING H2020-ICT-2015-687676]	The e-UCM research group has been partially funded by Regional Government of Madrid (eMadrid S2013/ICE-2715), by the Complutense University of Madrid (GR3/14-921340), by the Ministry of Education (TIN2013-46149-C2-1-R), by the RIURE Network (CYTED 513RT0471) and by the European Commission (RAGE H2020-ICT-2014-1-644187, BEACONING H2020-ICT-2015-687676).	DQ1HO	COMPUT HUM BEHAV	Comput. Hum. Behav.	English	58	Fernandez-Manjon, Baltasar/0000-0002-8200-6216; Manero, Borja/0000-0003-2965-844X	THE BOULEVARD, LANGFORD LANE, KIDLINGTON, OXFORD OX5 1GB, ENGLAND	SEP	11	OXFORD		J	PERGAMON-ELSEVIER SCIENCE LTD	Fernandez-Manjon, Baltasar/A-5281-2011; Manero, Borja/K-9958-2017	Manero, B (reprint author), Harvard Univ, Fac Arts & Sci, Boylston Hall,4 Floor, Cambridge, MA 02138 USA.	Psychology		10	1	47	62		Psychology, Multidisciplinary; Psychology, Experimental	10	10	0	0	0	0	0
WOS:000390197500012	Can Gamification Improve the Benefits of Student Response Systems in Learning? An Experimental Study	Student response systems (SRSs) are becoming popular among instructors in nearly all levels of learning. The benefits of using SRSs in terms of attendance, attention, participation, or motivation have been shown in many studies. Moreover, several studies demonstrate that the use of some kind of gaming techniques in education are useful to stimulate students to learn in wider, longer, and deeper w…	2016	Morillas Barrio, Cesar<;>Munoz-Organero, Mario<;>Sanchez Soriano, Joaquin	[Morillas Barrio, Cesar] Miguel Hernandez Univ Elche, Dept Commun, Alicante 03202, Spain.<;>[Munoz-Organero, Mario] Univ Carlos III Madrid, Dept Telemat Engn, Leganes 28911, Spain.<;>[Sanchez Soriano, Joaquin] Miguel Hernandez Univ Elche, Ctr Operat Res, Alicante 03202, Spain.	CLICKERS; ENGAGEMENT; EDUCATION	Computer-aided instruction; gamification; student experiments; student response system (SRS)	IEEE TRANSACTIONS ON EMERGING TOPICS IN COMPUTING	Barrio, CM<;>Munoz-Organero, M<;>Soriano, JS	Alexander CJ, 2009, ANAT SCI EDUC, V2, P160, DOI 10.1002/ase.99<;>Allen Deborah, 2005, Cell Biol Educ, V4, P262, DOI 10.1187/cbe.05-08-0113<;>Anderson MJ, 2001, AUSTRAL ECOL, V26, P32, DOI 10.1111/j.1442-9993.2001.01070.pp.x<;>Banfield J., 2014, P CLUT I INT AC C OR, P50<;>Beatty I.D., 2006, AUDIENCE RESPONSE SY, P96<;>Blasco-Arcas L, 2013, COMPUT EDUC, V62, P102, DOI 10.1016/j.compedu.2012.10.01…			10.1109/TETC.2015.2497459	Article		cmorillas@umh.es	438			EF3AT	IEEE T EMERG TOP COM	IEEE Trans. Emerg. Top. Comput.	English	38	Sanchez-Soriano, Joaquin/0000-0002-0458-2971; Munoz-Organero, Mario/0000-0003-4199-2002	445 HOES LANE, PISCATAWAY, NJ 08855-4141 USA	JUL-SEP	10	PISCATAWAY		J	IEEE-INST ELECTRICAL ELECTRONICS ENGINEERS INC	Sanchez-Soriano, Joaquin/L-4864-2014; Munoz-Organero, Mario/F-6891-2016	Barrio, CM (reprint author), Miguel Hernandez Univ Elche, Dept Commun, Alicante 03202, Spain.	Computer Science; Telecommunications		10	3	28	4	3	Computer Science, Information Systems; Telecommunications	12	10	0	0	0	0	0
WOS:000436650300008	Teacher competencies in game-based pedagogy	This study examines what kind of competencies teachers need in using game-based pedagogy (GBP). In our conceptual framework, GBP entails four approaches: using educational games or entertainment games, learning by making games, and using gamification in learning. Our data, consisting of teachers' documentation, thematic interviews and questionnaires, were analysed using qualitative content analys…	2018	Nousiainen, Tuula<;>Kangas, Marjaana<;>Rikala, Jenni<;>Vesisenaho, Mikko	[Nousiainen, Tuula; Rikala, Jenni] Univ Jyvaskyla, Finnish Inst Educ Res, POB 35, FI-40014 Jyvaskyla, Finland.<;>[Kangas, Marjaana] Univ Lapland, Ctr Media Pedag, POB 122, FI-96101 Rovaniemi, Finland.<;>[Vesisenaho, Mikko] Univ Jyvaskyla, Dept Teacher Educ, POB 35, FI-40014 Jyvaskyla, Finland.	HIGHER-EDUCATION; LEARNING GAMES; TECHNOLOGY; STUDENTS; MATHEMATICS; ACHIEVEMENT; ENGAGEMENT; MOTIVATION; CLASSROOM; KNOWLEDGE	Teacher competence; Game-based pedagogy; Case study; Basic education; Primary school; Educational technology	TEACHING AND TEACHER EDUCATION	Nousiainen, T<;>Kangas, M<;>Rikala, J<;>Vesisenaho, M	Aaltio I., 2010, ENCY CASE STUDY RES, P67, DOI DOI 10.4135/9781412957397.N28<;>Allsop Y, 2015, INT J GAME-BASED LEA, V5, P1, DOI 10.4018/ijgbl.2015010101<;>Amabile T., 1983, SOCIAL PSYCHOL CREAT<;>[Anonymous], 2011, UNESCO ICT COMP FRAM<;>Barab SA, 2010, EDUC RESEARCHER, V39, P525, DOI 10.3102/0013189X10386593<;>Bateson P, 2013, PLAY PLAYFULNESS INN<;>Binkley M, 2012, ASSESSMENT AND TEACHING OF 2…			10.1016/j.tate.2018.04.012	Article		tuula.j.nousiainen@jyu.fi; marjaana.kangas@ulapland.fi; jenni.p.rikala@jyu.fi; mikko.vesisenaho@jyu.fi	97	Finnish National Board of Education	The authors would like to thank all the teachers who participated in the research. The data were collected during the project 'Game-based Pedagogy and Portfolio-based Learning' coordinated by the City of Helsinki Education Department and funded by The Finnish National Board of Education between the years 2013 and 2016.	GL0HJ	TEACH TEACH EDUC	Teach. Teach. Educ.	English	85	Rikala, Jenni/0000-0002-3736-8402	THE BOULEVARD, LANGFORD LANE, KIDLINGTON, OXFORD OX5 1GB, ENGLAND	AUG	13	OXFORD		J	PERGAMON-ELSEVIER SCIENCE LTD		Nousiainen, T (reprint author), Univ Jyvaskyla, Finnish Inst Educ Res, POB 35, FI-40014 Jyvaskyla, Finland.	Education & Educational Research		5	11	51	74		Education & Educational Research	5	5	0	0	0	0	0
WOS:000431654800008	Outcomes for design and learning when teenagers with autism codesign a serious game: A pilot study	Digital educational games research tends to lack ecological validity by not adequately taking into account the views and perspectives of children and young people with autism spectrum disorders (ASD). This paper is a pilot study that explores and analyses an academic-based educational game that was co-designed with and for young people with ASD. The serious game aims to help the players learn Geo…	2018	Bossavit, B.<;>Parsons, S.	[Bossavit, B.] Univ Publ Navarra, Campus Arrosadia, Pamplona 31006, Spain.<;>[Parsons, S.] Univ Southampton, Southampton Educ Sch, Southampton, Hants, England.	TECHNOLOGY-BASED INTERVENTIONS; SPECTRUM DISORDERS; INNOVATIVE TECHNOLOGIES; INTRINSIC MOTIVATION; PARTICIPATORY DESIGN; VIRTUAL-REALITY; ACADEMIC SKILLS; SOCIAL-SKILLS; VIDEO GAMES; CHILDREN	academic content; autism; educational game; user-centred design	JOURNAL OF COMPUTER ASSISTED LEARNING	Bossavit, B<;>Parsons, S	American Psychiatric Association, 2013, DIAGN STAT MAN MENT<;>Annetta L, 2009, INT J SCI EDUC, V31, P1091, DOI 10.1080/09500690801968656<;>Backlund P., 2013, GAM VIRT WORLDS SER, P1, DOI DOI 10.1109/VS-GAMES.2013.6624226<;>Bartoli L, 2013, P 12 INT C INT DES C, P102, DOI DOI 10.1145/2485760.2485774<;>Ben-Sasson A, 2013, AUTISM, V17, P608, DOI 10.1177/1362361312451526<;>Benton L., 2015, INT J CHIL…			10.1111/jcal.12242	Article	1365-2729	benoit.bossavit@unavarra.es	305	Universidad Publica de Navarra, Spain	Universidad Publica de Navarra, Spain	GF0XJ	J COMPUT ASSIST LEAR	J. Comput. Assist. Learn.	English	58	Bossavit, Benoit/0000-0003-1236-3020; Parsons, Sarah/0000-0002-2542-4745	111 RIVER ST, HOBOKEN 07030-5774, NJ USA	JUN	13	HOBOKEN		J	WILEY	Bossavit, Benoit/J-4711-2019	Bossavit, B (reprint author), Univ Publ Navarra, Campus Arrosadia, Pamplona 31006, Spain.	Education & Educational Research		5	4	34	34	3	Education & Educational Research	5	5	0	0	0	0	0
WOS:000423893900035	Students' attitude towards the use of educational video games to develop competencies	The use of educational video games (EVGs) is gaining momentum as a means to motivate and to engage students in their learning process. Nevertheless, previous research is taking for granted that students have a positive attitude towards EVGs and did not ensure a proper understanding of students' characteristics that might influence their attitude towards them. Therefore, this study's main goal is …	2018	Marti-Parreno, Jose<;>Galbis-Cordova, Amparo<;>Jose Miguel-Romero, Maria	[Marti-Parreno, Jose; Galbis-Cordova, Amparo] Univ Europea Valencia, Dept Social Sci, Gen Elio 8, Valencia 46010, Spain.<;>[Jose Miguel-Romero, Maria] Univ Valencia, Avda Tarongers S-N, Valencia 46022, Spain.	SELF-EFFICACY; COMPLEXITY THEORY; SERIOUS GAMES; ACCEPTANCE; MOTIVATION; MODEL; GAMIFICATION; SATISFACTION; PERFORMANCE; CLASSROOM	Educational video games; Competencies; Attitude; Higher Education fsQCA	COMPUTERS IN HUMAN BEHAVIOR	Marti-Parreno, J<;>Galbis-Cordova, A<;>Miguel-Romero, MJ	Aarseth E., 2003, DIG ARTS CULT C MELB<;>Adams DM, 2012, J EDUC PSYCHOL, V104, P235, DOI 10.1037/a0025595<;>Aldas-Manzano J, 2009, IND MANAGE DATA SYST, V109, P739, DOI 10.1108/02635570910968018<;>ANDERSON JC, 1988, PSYCHOL BULL, V103, P411, DOI 10.1037/0033-2909.103.3.411<;>Andrews R, 2016, J PUBL ADM RES THEOR, V26, P239, DOI 10.1093/jopart/muv005<;>Bagozzi R.P., 1988, J ACAD MARKET SCI, V16, P…			10.1016/j.chb.2017.12.017	Article	1873-7692	jose.marti@universidadeuropea.es; amparo.galbis@universidadeuropea.es; mariaj.miquel@uv.es	377	Laureate International Universities through the David A. Wilson Award for Excellence in Teaching and Learning	This work was supported by Laureate International Universities through the David A. Wilson Award for Excellence in Teaching and Learning under Grant LIU-WIL2015.	FU5LJ	COMPUT HUM BEHAV	Comput. Hum. Behav.	English	90		THE BOULEVARD, LANGFORD LANE, KIDLINGTON, OXFORD OX5 1GB, ENGLAND	APR	12	OXFORD		J	PERGAMON-ELSEVIER SCIENCE LTD		Marti-Parreno, J (reprint author), Univ Europea Valencia, Dept Social Sci, Gen Elio 8, Valencia 46010, Spain.	Psychology		5	9	72	81		Psychology, Multidisciplinary; Psychology, Experimental	5	5	0	0	0	0	0
WOS:000429647500014	How Competition in a Game-based Science Learning Environment Influences Students' Learning Achievement, Flow Experience, and Learning Behavioral Patterns	Although educational games have become prevalent in recent research, only a limited number of studies have considered learners' learning behaviors while playing a science problem-solving game. Introducing a competitive element to game-based learning is promising; however, research has produced ambiguous results, indicating that more studies should investigate its pros and cons of competition. A t…	2018	Chen, Ching-Huei<;>Liu, Jun-Han<;>Shou, Wen-Chuan	[Chen, Ching-Huei; Liu, Jun-Han; Shou, Wen-Chuan] Natl Changhua Univ Educ, Dept Ind Educ & Technol, Changhua, Taiwan.	SERIOUS GAMES; PERFORMANCE; INSTRUCTION; EDUCATION	Game-based science learning; Competition; Learning performance; Flow experience; Learning behavioral patterns	EDUCATIONAL TECHNOLOGY & SOCIETY	Chen, CH<;>Liu, JH<;>Shou, WC	Admiraal W, 2011, COMPUT HUM BEHAV, V27, P1185, DOI 10.1016/j.chb.2010.12.013<;>Alessi S. M., 2001, MULTIMEDIA LEARNING<;>Bakeman R., 1997, OBSERVING INTERACTIO<;>Bandura A, 2003, J APPL PSYCHOL, V88, P87, DOI 10.1037/0021-9010.88.1.87<;>Barzilai S, 2014, COMPUT EDUC, V70, P65, DOI 10.1016/j.compedu.2013.08.003<;>Bransford J., 1984, IDEAL PROBLEM SOLVER<;>Bransford J. D., 2000, PEOPLE LEARN BRAIN…				Article		chhchen@cc.ncue.edu.tw; junhan657@gmail.com; wen01306132@gmail.com	176	Ministry of Science and Technology in TaiwanMinistry of Science and Technology, Taiwan [MOST 105-2628-S-018-001-MY3]	This research was supported by the Ministry of Science and Technology in Taiwan through the contract number MOST 105-2628-S-018-001-MY3. The authors would like to acknowledge the contributions of Yu-Kai Zhang, Migema Design Co., Ltd, and Jhih-Ping Jiang who supported the game development and research study.	GC2XK	EDUC TECHNOL SOC	Educ. Technol. Soc.	English	48		INFORMATION SYSTEMS DEPT, MASSEY UNIV, PRIVATE BAG 11-222, PALMERSTON NORTH, 00000, NEW ZEALAND	APR	13	PALMERSTON NORTH		J	INT FORUM EDUCATIONAL TECHNOLOGY & SOC		Chen, CH (reprint author), Natl Changhua Univ Educ, Dept Ind Educ & Technol, Changhua, Taiwan.	Education & Educational Research		5	3	29	21	2	Education & Educational Research	5	5	0	0	0	0	0
WOS:000426626700008	Exploring students' flow experiences in business simulation games	Business simulation games are a motivational and engaging tool for teaching business management. However, relatively little is known about what factors contribute to their success. This study explores the role of flow experienced while using business simulation games. Specifically, this research investigates the influence of challenge, skills, feedback, and goal clarity on students' flow experien…	2018	Buil, I.<;>Catalan, S.<;>Martinez, E.	[Buil, I.; Catalan, S.; Martinez, E.] Univ Zaragoza, Fac Business & Econ, Gran Via 2, Zaragoza 50005, Spain.	MANAGEMENT SIMULATIONS; SERIOUS GAMES; ENVIRONMENTS; VALIDATION; SCALE-2; IMPACT; WORK	business education; business simulation games; flow; game-based learning; learning	JOURNAL OF COMPUTER ASSISTED LEARNING	Buil, I<;>Catalan, S<;>Martinez, E	Adobor H, 2006, J MANAG DEV, V25, P151, DOI 10.1108/02621710610645135<;>Agarwal R, 2000, MIS QUART, V24, P665, DOI 10.2307/3250951<;>Bakker AB, 2005, J VOCAT BEHAV, V66, P26, DOI 10.1016/j.jvb.2003.11.001<;>Bakker AB, 2008, J VOCAT BEHAV, V72, P400, DOI 10.1016/j.jvb.2007.11.007<;>Barzilai S, 2014, COMPUT EDUC, V70, P65, DOI 10.1016/j.compedu.2013.08.003<;>Batko M, 2016, INT J SERIOUS GAMES, V3, …			10.1111/jcal.12237	Article	1365-2729	scatala@unizar.es	192	Government of Spain [ECO2013-41257-P, ECO2017-82103-P]; Government of AragonGobierno de Aragon; European Social FundEuropean Social Fund (ESF) [Generes S-09, BOA 28/08/2014]	Government of Spain, Grant/Award Numbers: ECO2013-41257-P and ECO2017-82103-P; Government of Aragon and the European Social Fund, Grant/Award Numbers: Generes S-09 and BOA 28/08/2014	FY2DX	J COMPUT ASSIST LEAR	J. Comput. Assist. Learn.	English	74	Buil Carrasco, Maria Isabel/0000-0001-6631-8909	111 RIVER ST, HOBOKEN 07030-5774, NJ USA	APR	10	HOBOKEN		J	WILEY		Catalan, S (reprint author), Univ Zaragoza, Fac Business & Econ, Gran Via 2, Zaragoza 50005, Spain.	Education & Educational Research		5	3	26	34	2	Education & Educational Research	5	5	0	0	0	0	0
WOS:000427555700009	Facilitating effective digital game-based learning behaviors and learning performances of students based on a collaborative knowledge construction strategy	Researchers have recognized the potential of educational computer games in improving students' learning engagement and outcomes; however, facilitating effective learning behaviors during the gaming process remains an important and challenging issue. In this paper, a collaborative knowledge construction strategy was incorporated into an educational computer game to facilitate students' knowledge s…	2018	Sung, Han-Yu<;>Hwang, Gwo-Jen	[Sung, Han-Yu; Hwang, Gwo-Jen] Natl Taiwan Univ Sci & Technol, Grad Inst Digital Learning & Educ, 43,Sect 4,Keelung Rd, Taipei, Taiwan.	SELF-EFFICACY; CONCEPT MAPS; IMPACT; ACHIEVEMENT; DESIGN; COMPETITION; ENGAGEMENT; IMMERSION; EDUCATION; SOFTWARE	Knowledge construction mechanism; behavioral patterns; digital game-based learning; online discussion; repertory grid	INTERACTIVE LEARNING ENVIRONMENTS	Sung, HY<;>Hwang, GJ	Achterkamp R, 2016, COMPUT HUM BEHAV, V62, P327, DOI 10.1016/j.chb.2016.04.006<;>Altun I, 2003, NURS EDUC TODAY, V23, P575, DOI 10.1016/S0260-6917(03)00096-0<;>Bakeman R., 1997, OBSERVING INTERACTIO, DOI [10.1017/CBO9780511527685, DOI 10.1017/CBO9780511527685]<;>Barzilai S, 2014, COMPUT EDUC, V70, P65, DOI 10.1016/j.compedu.2013.08.003<;>Brom C, 2011, COMPUT EDUC, V57, P1971, DOI 10.1016/j.comped…			10.1080/10494820.2017.1283334	Article	1744-5191	gjhwang.academic@gmail.com	134	Ministry of Science and Technology of the Republic of ChinaMinistry of Science and Technology, China [MOST 104-2511-S-011-001-MY2, MOST-105-2511-S-011-008-MY3]	This study is supported in part by the Ministry of Science and Technology of the Republic of China under contract numbers MOST 104-2511-S-011-001-MY2 and MOST-105-2511-S-011-008-MY3.	FZ4IK	INTERACT LEARN ENVIR	Interact. Learn. Environ.	English	59		2-4 PARK SQUARE, MILTON PARK, ABINGDON OX14 4RN, OXON, ENGLAND		17	ABINGDON		J	ROUTLEDGE JOURNALS, TAYLOR & FRANCIS LTD		Hwang, GJ (reprint author), Natl Taiwan Univ Sci & Technol, Grad Inst Digital Learning & Educ, 43,Sect 4,Keelung Rd, Taipei, Taiwan.	Education & Educational Research		5	12	42	26	1	Education & Educational Research	5	5	0	0	0	0	0
WOS:000427555900008	Programming video games and simulations in science education: exploring computational thinking through code analysis	Various aspects of computational thinking (CT) could be supported by educational contexts such as simulations and video-games construction. In this field study, potential differences in student motivation and learning were empirically examined through students' code. For this purpose, we performed a teaching intervention that took place over five weeks, with two-hour sessions per week, plus two m…	2018	Garneli, Varvara<;>Chorianopoulos, Konstantinos	[Garneli, Varvara; Chorianopoulos, Konstantinos] Ionian Univ, Dept Informat, Corfu, Greece.	MOTIVATION; STUDENTS	Serious video games; simulation; computational thinking; computing education; science education	INTERACTIVE LEARNING ENVIRONMENTS	Garneli, V<;>Chorianopoulos, K	Bennett V. E., 2011, P 16 ANN JOINT C INN, P183, DOI DOI 10.1145/1999747.1999800<;>Brennan K., 2012, P 2012 ANN M AM ED R, P1<;>Carbonaro M, 2010, COMPUT EDUC, V55, P1098, DOI 10.1016/j.compedu.2010.05.007<;>Clark D., 2009, LEARN SCI COMP GAM S<;>Clark DB, 2011, COMPUT EDUC, V57, P2178, DOI 10.1016/j.compedu.2011.05.007<;>Conover W. J, 1999, PRACTICAL NONPARAMET<;>Deci EL, 2016, BUILDING AUTONOMO…			10.1080/10494820.2017.1337036	Article	1744-5191	c13garn@ionio.gr	401			FZ4IM	INTERACT LEARN ENVIR	Interact. Learn. Environ.	English	48	Chorianopoulos, Konstantinos/0000-0002-5999-9387	2-4 PARK SQUARE, MILTON PARK, ABINGDON OX14 4RN, OXON, ENGLAND		16	ABINGDON		J	ROUTLEDGE JOURNALS, TAYLOR & FRANCIS LTD	Chorianopoulos, Konstantinos/N-4943-2019	Garneli, V (reprint author), Ionian Univ, Dept Informat, Corfu, Greece.	Education & Educational Research		5	10	53	26	3	Education & Educational Research	5	5	0	0	0	0	0
WOS:000416185800011	Participatory methodologies to promote student engagement in the development of educational digital games	Engagement is a fundamental condition for learning, which the outdated educational system is failing to sustain for the current generation of students, born in a world permeated with digital technologies. This article presents an analysis of high school students' engagement while playing the roles of programmers and designers of educational digital games in the Community of Practice of the DEMULT…	2018	Falcao, Taciana Pontual<;>de Andrade e Peres, Flavia Mendes<;>Sales de Morais, Dyego Carlos<;>Oliveira, Glaucileide da Silva	[Falcao, Taciana Pontual; de Andrade e Peres, Flavia Mendes; Oliveira, Glaucileide da Silva] Univ Fed Rural Pernambuco UFRPE, Rua Dom Manoel de Medeiros S-N, BR-52171900 Recife, PE, Brazil.<;>[Sales de Morais, Dyego Carlos] Univ Fed Pernambuco UFPE, Av Prof Moraes Rego,1235,Cidade Univ, BR-50670901 Recife, PE, Brazil.	EMPOWERING STUDENTS; DESIGN; COMMUNITIES; THINKING	Interdisciplinary projects; Learning communities; Media in education; Secondary education; Teaching/learning strategies	COMPUTERS & EDUCATION	Falcao, TP<;>Peres, FMDE<;>de Morais, DCS<;>Oliveira, GD	Atkinson P., 1994, HDB QUALITATIVE RES, V1, P248, DOI DOI 10.1108/09504120610655394<;>Barbosa S. D., 1999, PROGRAMAGLIO VIA INT<;>Bodker S., 2000, NORD C HUM COMP INT<;>Carvalho MB, 2015, COMPUT EDUC, V87, P166, DOI 10.1016/j.compedu.2015.03.023<;>Caspersen M., 2009, ACM T COMPUT EDUC, V9, P1<;>Cooper Alan, 2007, FACE 3 ESSENTIALS IN<;>Daniels H., 2001, VYGOTSKY PEDAGOGY<;>DAVYDOV VV, 1982, SOV P…			10.1016/j.compedu.2017.09.006	Article	1873-782X	tacianapontual@gmail.com; peres.flavia@gmail.com; moraisdcs@gmail.com; glauci.ufrpe@gmail.com	175	Brazilian Council for Scientific and Technological Development (Conselho Nacional de Desenvolvimento Cientifico e Tecnologico - CNPq)National Council for Scientific and Technological Development (CNPq)	This work was partially supported by the Brazilian Council for Scientific and Technological Development (Conselho Nacional de Desenvolvimento Cientifico e Tecnologico - CNPq) through a student scholarship.	FN7GD	COMPUT EDUC	Comput. Educ.	English	55	Peres, Flavia/0000-0002-3769-8110	THE BOULEVARD, LANGFORD LANE, KIDLINGTON, OXFORD OX5 1GB, ENGLAND	JAN	15	OXFORD		J	PERGAMON-ELSEVIER SCIENCE LTD		Falcao, TP (reprint author), Univ Fed Rural Pernambuco UFRPE, Rua Dom Manoel de Medeiros S-N, BR-52171900 Recife, PE, Brazil.	Computer Science; Education & Educational Research		5	3	25	116		Computer Science, Interdisciplinary Applications; Education & Educational Research	5	5	0	0	0	0	0
WOS:000267294400003	Empirical evaluation of an educational game on software measurement	Software measurement is considered important in improving the software process. However, teaching software measurement remains a challenging issue. Although, games and simulations are regarded powerful tools for learning, their learning effectiveness is not rigorously established. This paper describes the results of an explorative study to investigate the learning effectiveness of a game prototyp…	2009	von Wangenheim, Christiane Gresse<;>Thiry, Marcello<;>Kochanski, Djone	[von Wangenheim, Christiane Gresse; Thiry, Marcello; Kochanski, Djone] UNIVALI, Master Program Appl Comp Sci, Sao Jose, SC, Brazil.<;>[von Wangenheim, Christiane Gresse] Univ Fed Santa Catarina, Grad Program Comp Sci, Florianopolis, SC, Brazil.		Measurement; Educational game; Project management; Experiment	EMPIRICAL SOFTWARE ENGINEERING	von Wangenheim, CG<;>Thiry, M<;>Kochanski, D	ABT CC, 2002, SERIOUS GAMES<;>Akilli GK, 2007, GAMES AND SIMULATIONS IN ONLINE LEARNING: RESEARCH AND DEVELOPMENT FRAMEWORKS, P1<;>Almstrum V. L., 1996, P 1 C INT TECHN COMP, P201<;>Anderson LW, 2001, TAXONOMY LEARNING TE<;>Baker A, 2003, PROC INT CONF SOFTW, P614, DOI 10.1109/ICSE.2003.1201245<;>BASTIEN JMC, 1993, 156 I NAT RECH INF A<;>BRUNS B, 1999, MULTIMEDIALES LERNEN<;>BUGLIONE L, 2007, PER…			10.1007/s10664-008-9092-6	Article	1573-7616	gresse@gmail.com; thiry@gmail.com; djonekoc@terra.com.br	452			461TM	EMPIR SOFTW ENG	Empir. Softw. Eng.	English	42	von Wangenheim, Christiane Gresse/0000-0002-6566-1606;	VAN GODEWIJCKSTRAAT 30, 3311 GZ DORDRECHT, NETHERLANDS	AUG	35	DORDRECHT		J	SPRINGER	von Wangenheim, Christiane Gresse/H-3685-2013; Incod, Inct/J-8375-2013	von Wangenheim, CG (reprint author), UNIVALI, Master Program Appl Comp Sci, Sao Jose, SC, Brazil.	Computer Science		27	0	8	14	4	Computer Science, Software Engineering	27	27	0	0	0	0	0
WOS:000289486900001	Visual perspectives within educational computer games: effects on presence and flow within virtual immersive learning environments	The mis-categorizing of cognitive states involved in learning within virtual environments has complicated instructional technology research. Further, most educational computer game research does not account for how learning activity is influenced by factors of game content and differences in viewing perspectives. This study is a qualitative exploration into the nature of flow-the state of being a…	2011	Scoresby, Jon<;>Shelton, Brett E.	[Scoresby, Jon; Shelton, Brett E.] Utah State Univ, Dept Instruct Technol & Learning Sci, Logan, UT 84322 USA.	PRESENCE QUESTIONNAIRE; VALIDATION; EXPERIENCE; STATE	Games; Perspective; Presence; Flow; Immersion; Virtual environments	INSTRUCTIONAL SCIENCE	Scoresby, J<;>Shelton, B	Azuma R, 2001, IEEE COMPUT GRAPH, V21, P34, DOI 10.1109/38.963459<;>BANOS RM, 2003, CYBERPSYCHOLOGY BEHA, V6, P467<;>Barab SA, 2000, J RES SCI TEACH, V37, P719, DOI 10.1002/1098-2736(200009)37:7<719::AID-TEA6>3.0.CO;2-V<;>Brown E., 2004, 2004 C HUM FACT COMP, P1297<;>BYSTROM EK, 1999, PRESENCE-TELEOP VIRT, V8, P241<;>CRAWFORD C, 1982, ART COMPUTER GAME DE<;>Crawford C., 1997, ART COMPUTER GAME DE…			10.1007/s11251-010-9126-5	Article		brett.shelton@usu.edu	254			749RL	INSTR SCI	Instr. Sci.	English	46		VAN GODEWIJCKSTRAAT 30, 3311 GZ DORDRECHT, NETHERLANDS	MAY	28	DORDRECHT		J	SPRINGER		Shelton, B (reprint author), Utah State Univ, Dept Instruct Technol & Learning Sci, 2830 Old Main Hill, Logan, UT 84322 USA.	Education & Educational Research; Psychology		22	1	29	39	3	Education & Educational Research; Psychology, Educational	22	22	0	0	0	0	0
WOS:000274640200003	An Examination of the Role Individual Differences Play in Videogame-Based Training	Videogames are emerging as an increasingly popular training tool in the military. Given this trend, it is important to investigate factors that maximize the effectiveness of this training medium. The present research analyzed the impact of trainee attributes (i.e., prior videogame experience, videogame self-efficacy, and goal orientation) on game-based training outcomes. Participants completed a …	2009	Orvis, Karin A.<;>Horn, Daniel B.<;>Belanich, James	[Orvis, Karin A.] Old Dominion Univ, Dept Psychol, Norfolk, VA 23529 USA.<;>[Horn, Daniel B.] Booz Allen Hamilton, Mclean, VA USA.<;>[Belanich, James] USA, Army Res Inst Behav & Social Sci, Washington, DC USA.	GOAL ORIENTATION; LEARNING OUTCOMES; SELF-EFFICACY; PRESENTATION TIME; PERFORMANCE; MOTIVATION; TASK; ENVIRONMENTS; INSTRUCTION; ATTITUDES		MILITARY PSYCHOLOGY	Orvis, KA<;>Horn, DB<;>Belanich, J	BANDURA A, 1986, ORGAN BEHAV HUM DEC, V38, P92, DOI 10.1016/0749-5978(86)90028-2<;>BANDURA A, 1977, PSYCHOL REV, V84, P191, DOI 10.1037/0033-295X.84.2.191<;>Bandura A., 1986, SOCIAL FDN THOUGHT A<;>Belanich J, 2004, 1822 US ARM RES I BE<;>Bell BS, 2002, PERS PSYCHOL, V55, P267, DOI 10.1111/j.1744-6570.2002.tb00111.x<;>BLOOM BS, 1974, AM PSYCHOL, V29, P682, DOI 10.1037/h0037632<;>BOUFFARDBOUCHARD …			10.1080/08995600903206412	Article		korvis@odu.edu	481			557AP	MIL PSYCHOL	Milit. Psychol.	English	46	Belanich, James/0000-0002-1510-1547	325 CHESTNUT STREET, STE 800, PHILADELPHIA, PA 19106 USA		21	PHILADELPHIA		J	LAWRENCE ERLBAUM ASSOC INC-TAYLOR & FRANCIS	Orvis, Karin/A-2523-2009	Orvis, KA (reprint author), Old Dominion Univ, Dept Psychol, 250 Mills Godwin Bldg, Norfolk, VA 23529 USA.	Psychology		27	0	16	21	4	Psychology, Multidisciplinary	27	26	0	0	0	0	0
WOS:000337840700001	Changing the game: exploring infants' participation in early play routines	Play has proved to have a central role in children's development, most notably in rule learning (Piaget, 1965; Sutton-Smith, 1979) and negotiation of roles and goals (Garvey, 1974; Bruner et al., 1976). Yet very little research has been done on early play. The present study focuses on early social games, i.e., vocal-kinetic play routines that mothers use to interact with infants from very early o…	2014	Fantasia, Valentina<;>Fasulo, Alessandra<;>Costall, Alan<;>Lopez, Beatriz	[Fantasia, Valentina; Fasulo, Alessandra; Costall, Alan; Lopez, Beatriz] Univ Portsmouth, Dept Psychol, Ctr Situated Act & Commun, Portsmouth PO4 0EB, Hants, England.	TO-FACE INTERACTION; SOCIAL EXPECTATIONS; STILL-FACE; COMMUNICATION; LANGUAGE; ACQUISITION; RESPONSES; GOAL	play; early routine; multimodal interactions; expectations; structured games	FRONTIERS IN PSYCHOLOGY	Fantasia, V<;>Fasulo, A<;>Costall, A<;>Lopez, B	Adolph KE, 2006, HDB CHILD PSYCHOL, V2, P161, DOI DOI 10.1002/9780470147658.CHPSY0204<;>Ambrosini E, 2013, PLOS ONE, V8, DOI 10.1371/journal.pone.0067916<;>Baillargeon P., 1994, CURR DIR PSYCHOL SCI, V3, P133, DOI [10.1111/1467-8721.ep10770614, DOI 10.1111/1467-8721.EP10770614]<;>Bayley N., 2006, J PSYCHOEDUC ASSESS, V25, P180, DOI [10.1177/0734282906297199, DOI 10.1177/0734282906297199]<;>Behne …			10.3389/fpsyg.2014.00522	Article		valentina.fantasia@port.ac.uk; alessandra.fasulo@port.ac.uk				AJ6XV	FRONT PSYCHOL	Front. Psychol.	English	47	Fantasia, Valentina/0000-0003-2805-170X; Fasulo, Alessandra/0000-0003-4464-3895	PO BOX 110, LAUSANNE, 1015, SWITZERLAND	JUN 6	9	LAUSANNE	24936192	J	FRONTIERS RESEARCH FOUNDATION		Fantasia, V (reprint author), Univ Portsmouth, Dept Psychol, Ctr Situated Act & Commun, King Henry 1 St, Portsmouth PO4 0EB, Hants, England.	Psychology		14	1	23	5		Psychology, Multidisciplinary	14	14	0	0	0	0	0
WOS:000408522400008	Using Gamification to Improve Productivity and Increase Knowledge Retention During Orientation	BACKGROUND: Nursing administrators must provide cost-effective and efficient ways of orientation training. Traditional methods including classroom lecture can be costly with low retention of the information. Gamification engages the user, provides a level of enjoyment, and uses critical thinking skills.<;>PURPOSE: The aim of this study is to explore the effectiveness, during orientation, of 3 dif…	2017	Brull, Stacey<;>Finlayson, Susan<;>Kostelec, Teresa<;>MacDonald, Ryan<;>Krenzischeck, Dina	[Brull, Stacey] Mercy Med Ctr, Patient Care Serv, Res Educ & Informat, Baltimore, MD USA.<;>[Brull, Stacey; Kostelec, Teresa; MacDonald, Ryan] Mercy Med Ctr, Patient Care Serv, Baltimore, MD USA.<;>[Finlayson, Susan] Mercy Med Ctr, Patient Care Serv, Operat, Baltimore, MD USA.<;>[Krenzischeck, Dina] Mercy Med Ctr, Patient Care Serv, Profess Practice, Baltimore, MD USA.	IMPACT; SATISFACTION; NURSES		JOURNAL OF NURSING ADMINISTRATION	Brull, S<;>Finlayson, S<;>Kostelec, T<;>MacDonald, R<;>Krenzischeck, D	Brady C.L., 2013, INT J CHILDBIRTH ED, V28, P16<;>Brull S, 2016, J CONTIN EDUC NURS, V47, P372, DOI 10.3928/00220124-20160715-09<;>Dariel OJPD, 2013, NURS EDUC TODAY, V33, P1569, DOI 10.1016/j.nedt.2012.12.014<;>Deterding S, 2011, P 15 INT AC MINDTREK, V15, P9, DOI DOI 10.1145/2181037.2181040<;>Dicheva D, 2014, J ED TECHNO SOC, V18, P75<;>Dicheva D, 2015, WORLD C E LEARN OCT<;>Dominguez A, 2013, …			10.1097/NNA.0000000000000512	Article	1539-0721	sbrull@mdmercy.com	453			FE9KK	J NURS ADMIN	J. Nurs. Adm.	English	23		TWO COMMERCE SQ, 2001 MARKET ST, PHILADELPHIA, PA 19103 USA	SEP	6	PHILADELPHIA	28834805	J	LIPPINCOTT WILLIAMS & WILKINS		Brull, S (reprint author), Mercy Med Ctr, 345 St Paul St, Baltimore, MD 21201 USA.	Nursing		7	2	24	47	9	Nursing	8	7	0	0	0	0	0
WOS:000406758000007	Computerised cognitive behavioural therapy for adults with intellectual disability: randomised controlled trial	Background<;>Despite the evidence base for computer-assisted cognitive behavioural therapy (CBT) in the general population, it has not yet been adapted for use with adults who have an intellectual disability.<;>Alms<;>To evaluate the utility of a CBT computer game for adults who have an intellectual disability.<;>Method<;>A 2 x 3 (group x time) randomised controlled trial design was used. Fifty-t…	2017	Cooney, Patricia<;>Jackman, Catherine<;>Coyle, David<;>O'Reilly, Gary	[Cooney, Patricia; O'Reilly, Gary] Univ Coll Dublin, Sch Psychol, Newman Bldg, Dublin 4, Ireland.<;>[Jackman, Catherine] Cheeverstown House, Dublin, Ireland.<;>[Coyle, David] Univ Coll Dublin, Sch Comp Sci, Dublin, Ireland.	PSYCHOMETRIC PROPERTIES; LEARNING-DISABILITY; PEOPLE; HEALTH; METAANALYSIS; DISORDERS; PROGRAM; SCALE		BRITISH JOURNAL OF PSYCHIATRY	Cooney, P<;>Jackman, C<;>Coyle, D<;>O'Reilly, G	Beck AT, 2014, ANNU REV CLIN PSYCHO, V10, P1, DOI 10.1146/annurev-clinpsy-032813-153734<;>Beck J.S., 2011, COGNITIVE BEHAV THER<;>Brooks M, 2013, BRIT J LEARN DISABIL, V41, P320, DOI 10.1111/bld.12020<;>Carr A., 2009, WHAT WORKS CHILDREN<;>Cohen J., 1988, STAT POWER ANAL BEHA<;>Cooper SA, 2007, BRIT J PSYCHIAT, V190, P27, DOI 10.1192/bjp.bp.106.022483<;>Cuthill FM, 2003, BRIT J PSYCHIAT, V182, P3…			10.1192/bjp.bp.117.198630	Article	1472-1465	patricia.cooney@ucdconnect.ie	+			FC3RY	BRIT J PSYCHIAT	Br. J. Psychiatry	English	28	Coyle, David/0000-0002-5103-0379	EDINBURGH BLDG, SHAFTESBURY RD, CB2 8RU CAMBRIDGE, ENGLAND	AUG	14	CAMBRIDGE	28596245	J	CAMBRIDGE UNIV PRESS	Coyle, David/P-3920-2019	Cooney, P (reprint author), Univ Coll Dublin, Sch Psychol, Newman Bldg, Dublin 4, Ireland.	Psychiatry		7	0	15	211	2	Psychiatry	7	7	0	0	0	0	0
WOS:000402213300012	Teacher perceptions on the use of digital gamified learning in tourism education: The case of South African secondary schools	With the global diffusion of digital gaming, there is an increasing call to establish to what extent games and their elements could be harnessed for learning and education. Most research in this field has been conducted in more economically advanced and developed regions, and there is a paucity of research in emerging country contexts. It is argued that gamification can be effectively utilised in…	2017	Adukaite, Asta<;>van Zyl, Izak<;>Er, Sebnem<;>Cantoni, Lorenzo	[Adukaite, Asta; Cantoni, Lorenzo] USI, UNESCO Chair ICT Develop & Promote Sustainable To, Via G Buffi 13, CH-6904 Lugano, Switzerland.<;>[van Zyl, Izak] Cape Peninsula Univ Technol, Fac Informat & Design, 80 Roeland St, Cape Town, South Africa.<;>[Er, Sebnem] Univ Cape Town, Dept Stat Sci, ZA-7701 Cape Town, South Africa.<;>[Adukaite, Asta] Univ Cape Town, Dept Informat Syst, Cape Town, South Af…	TECHNOLOGY ACCEPTANCE MODEL; PERCEIVED PLAYFULNESS; INFORMATION-TECHNOLOGY; GENDER-DIFFERENCES; COMPUTER GAMES; SELF-EFFICACY; STUDENTS; GAMIFICATION; EXPERIENCES; CLASSROOM	Gamification; Technology acceptance; South Africa; Secondary education; Structural equation model	COMPUTERS & EDUCATION	Adukaite, A<;>van Zyl, I<;>Er, S<;>Cantoni, L	Adukaite A., 2016, INT J ED DEV USING I, V12, P50<;>Adukaite A, 2016, J HOSP LEIS SPORT TO, V19, P54, DOI 10.1016/j.jhlste.2016.08.003<;>Agbatogun A. O., 2010, INT J ED DEV USING I, V6, P1<;>Airey D, 2015, J TRAVEL RES, V54, P139, DOI 10.1177/0047287514522877<;>Allais S., 2014, DOES MATRIC MEASURE<;>Amory A, 2010, AUSTRALAS J EDUC TEC, V26, P810<;>Arnab S, 2015, BRIT J EDUC TECHNOL, V46, P391, DO…			10.1016/j.compedu.2017.04.008	Article	1873-782X	asta.adukaite@usi.ch; vanzyliz@cput.ac.za; sebnem.er@uctac.za; lorenzo.cantoni@usi.ch	190			EW0XA	COMPUT EDUC	Comput. Educ.	English	107	Cantoni, Lorenzo/0000-0001-5644-6501; van Zyl, Izak/0000-0001-8494-6968	THE BOULEVARD, LANGFORD LANE, KIDLINGTON, OXFORD OX5 1GB, ENGLAND	AUG	19	OXFORD		J	PERGAMON-ELSEVIER SCIENCE LTD	Cantoni, Lorenzo/D-1720-2015	Adukaite, A (reprint author), USI, UNESCO Chair ICT Develop & Promote Sustainable To, Via G Buffi 13, CH-6904 Lugano, Switzerland.	Computer Science; Education & Educational Research		7	5	76	111		Computer Science, Interdisciplinary Applications; Education & Educational Research	9	7	0	0	0	0	0
[truncated: 355 more rows]
[truncated: 15 more columns]
